# Supplementary material for: Exploring the key ferroptosis-related gene in the peripheral blood of patients with Alzheimer’s disease and its clinical significance
Source: Front Aging Neurosci. 2022 Sep 1;14:970796. doi: 10.3389/fnagi.2022.970796 (PMC9475071; doi:10.3389/fnagi.2022.970796)
Supplement: Supplementary file 1 [file Data_Sheet_1.zip › Supplementary Table 2.xlsx]

## Sheet: Sheet1
Supplementary Table 2. The differentially expressed genes between the normal control and AD samples.
id	logFC	AveExpr	t	P.Value	adj.P.Val	B
MRPL51	-0.566251	9.07902	-12.4013	8.0432e-28	1.48799e-23	52.4686
NDUFA1	-1.09644	10.9549	-11.9654	2.2894e-26	2.1177e-22	49.1777
RPL36AL	-0.70891	11.6636	-11.6836	1.9625e-25	1.21021e-21	47.0664
CETN2	-0.342302	9.53847	-10.8958	7.35394e-23	3.4012e-19	41.244
NDUFS5	-0.920081	9.39845	-10.7862	1.65944e-22	6.13994e-19	40.4446
LOC646200	-0.968918	11.0244	-10.7261	2.58976e-22	7.9851e-19	40.0075
SHFM1	-0.546081	8.32819	-10.5144	1.23272e-21	3.2579e-18	38.4752
RPS25	-0.650521	13.6976	-10.3408	4.3941e-21	1.01614e-17	37.2272
COX17	-0.527357	9.65359	-10.235	9.49721e-21	1.9522e-17	36.4705
RPA3	-0.430619	8.5212	-10.1239	2.12754e-20	3.93596e-17	35.6787
UQCRH	-0.424766	8.93129	-10.0073	4.93932e-20	8.30703e-17	34.852
ATP6V1E1	-0.415812	10.7253	-9.81369	1.98146e-19	3.05475e-16	33.4887
TBCA	-0.63732	10.0322	-9.70525	4.29347e-19	6.10994e-16	32.73
ING3	-0.117377	7.70754	-9.61554	8.11726e-19	1.07264e-15	32.1051
CALML4	-0.125666	8.03142	-9.57489	1.08235e-18	1.3349e-15	31.8229
BXDC1	-0.379676	8.31207	-9.50397	1.78582e-18	2.03852e-15	31.3317
LOC654121	-0.381514	8.21903	-9.49719	1.87324e-18	2.03852e-15	31.2848
ENY2	-0.693917	8.58218	-9.47921	2.1261e-18	2.18516e-15	31.1606
ATP5I	-0.338127	8.66231	-9.32932	6.0849e-18	5.92478e-15	30.1294
RPS27A	-0.530778	12.1003	-9.31985	6.50097e-18	6.0134e-15	30.0646
DNAJA1	-0.66077	10.1454	-9.30164	7.38253e-18	6.50366e-15	29.9399
GTF2H5	-0.437977	8.68071	-9.14946	2.12694e-17	1.7018e-14	28.9025
C6orf130	-0.274434	8.51025	-9.14857	2.14008e-17	1.7018e-14	28.8964
UQCRB	-0.195198	7.6205	-9.13936	2.28104e-17	1.7018e-14	28.8339
NGDN	-0.204559	8.07733	-9.13818	2.29973e-17	1.7018e-14	28.8259
ATP5O	-0.673812	10.06	-9.13178	2.40399e-17	1.71053e-14	28.7824
MRPL33	-0.382816	10.2483	-9.09446	3.11157e-17	2.132e-14	28.5295
CWC15	-0.349036	8.59159	-9.01785	5.27594e-17	3.48589e-14	28.012
UFC1	-0.374523	9.72537	-8.92495	9.97955e-17	6.36626e-14	27.3874
MRPS17	-0.193888	7.99569	-8.87702	1.3848e-16	8.53962e-14	27.0664
CIP29	-0.685944	8.93771	-8.83959	1.78736e-16	1.05651e-13	26.8164
AIF1	-0.590094	11.099	-8.83259	1.87461e-16	1.05651e-13	26.7697
GNL2	-0.266878	8.42233	-8.83181	1.88458e-16	1.05651e-13	26.7645
PSMA3	-0.410133	8.30009	-8.78753	2.54676e-16	1.38574e-13	26.4695
GIMAP7	-0.341683	9.16813	-8.75103	3.26236e-16	1.72439e-13	26.227
UCHL3	-0.260416	8.1115	-8.73321	3.68072e-16	1.89148e-13	26.1088
ATP5EP2	-0.573122	12.8045	-8.71955	4.03732e-16	2.01866e-13	26.0182
C14orf156	-0.681309	9.00525	-8.71421	4.18566e-16	2.03776e-13	25.9829
POMP	-0.178929	8.72403	-8.7026	4.52757e-16	2.1477e-13	25.906
LOC442454	-0.782158	8.03841	-8.63776	7.01104e-16	3.2426e-13	25.4777
ATP5J	-0.507618	8.72511	-8.59584	9.29376e-16	4.19353e-13	25.2017
DBI	-0.535083	8.37243	-8.5405	1.34689e-15	5.93273e-13	24.8384
LOC653505	-0.430843	9.2671	-8.53109	1.43439e-15	6.17121e-13	24.7768
CCDC53	-0.391705	8.78084	-8.51786	1.56708e-15	6.58885e-13	24.6902
MRPS18C	-0.338159	7.9658	-8.49562	1.818e-15	7.3901e-13	24.5448
C5orf41	0.33888	10.7814	8.49402	1.83754e-15	7.3901e-13	24.5343
PTRH2	-0.186664	7.96146	-8.45446	2.39201e-15	9.41538e-13	24.2762
LSM3	-0.776017	8.3591	-8.43067	2.802e-15	1.07994e-12	24.1213
ZMAT2	-0.563845	9.98356	-8.32427	5.67049e-15	2.1409e-12	23.4314
CDC26	-0.274475	9.36592	-8.29969	6.66882e-15	2.46746e-12	23.2727
ARPC3	-0.465163	11.9292	-8.29184	7.02294e-15	2.54754e-12	23.2221
PRDX1	-0.34677	9.97208	-8.26518	8.37019e-15	2.97786e-12	23.0504
LARP7	-0.296896	7.91633	-8.26208	8.54255e-15	2.98183e-12	23.0305
SNTB2	0.282354	9.51543	8.21764	1.14371e-14	3.91827e-12	22.745
APBB3	0.195406	8.89599	8.21166	1.18937e-14	3.98809e-12	22.7067
LOC285900	-0.593755	10.3649	-8.20939	1.2072e-14	3.98809e-12	22.6922
PSMC2	-0.413681	9.37306	-8.1953	1.32391e-14	4.27031e-12	22.6019
MRPL22	-0.322026	7.8788	-8.1936	1.3388e-14	4.27031e-12	22.5909
TXN	-0.718017	9.94086	-8.18537	1.41288e-14	4.43022e-12	22.5383
PPIG	-0.294809	7.86599	-8.18003	1.46308e-14	4.51117e-12	22.5041
LOC388720	-0.442178	13.9276	-8.15315	1.74401e-14	5.28921e-12	22.3323
MRPS33	-0.212646	8.06481	-8.14183	1.87769e-14	5.6028e-12	22.2601
MAGOH	-0.275914	7.94934	-8.12303	2.12251e-14	6.23277e-12	22.1402
SRP19	-0.292688	8.41046	-8.11977	2.16805e-14	6.26701e-12	22.1195
METTL5	-0.320633	8.19621	-8.07052	2.98646e-14	8.49992e-12	21.8063
RPS24	-1.07687	9.7954	-8.05652	3.27043e-14	9.16712e-12	21.7174
C14orf112	-0.46887	8.12427	-8.00561	4.5471e-14	1.24017e-11	21.3952
PSMA4	-0.566631	8.64675	-8.00523	4.55846e-14	1.24017e-11	21.3928
TYK2	0.311433	11.2641	8.00186	4.65882e-14	1.2491e-11	21.3715
NDUFS4	-0.548096	8.55731	-7.92428	7.67955e-14	2.02959e-11	20.8829
DNAJC8	-0.346702	10.7627	-7.92062	7.8625e-14	2.04868e-11	20.8599
KIAA1160	-0.117241	8.23817	-7.90906	8.46789e-14	2.17578e-11	20.7874
RPL26	-1.02618	8.78688	-7.90041	8.9514e-14	2.26851e-11	20.7331
NDUFB3	-0.817458	8.99241	-7.88615	9.80817e-14	2.45204e-11	20.6438
TCEAL8	-0.18477	7.92285	-7.88313	9.99962e-14	2.46657e-11	20.6249
LOC440567	-0.585317	9.84404	-7.87928	1.02498e-13	2.49501e-11	20.6008
DPM1	-0.475248	8.76836	-7.85754	1.17792e-13	2.83007e-11	20.4649
BXDC2	-0.1849	7.95604	-7.82061	1.49122e-13	3.53688e-11	20.2344
TINP1	-0.474153	9.83152	-7.80243	1.67436e-13	3.92097e-11	20.1212
HOXB1	-0.120085	7.73711	-7.78258	1.89982e-13	4.39334e-11	19.9978
LOC642989	-0.466303	8.0195	-7.77094	2.04579e-13	4.63639e-11	19.9255
LOC651202	-0.524136	7.85587	-7.77022	2.05505e-13	4.63639e-11	19.9211
LOC643007	-0.165763	7.52815	-7.75914	2.20496e-13	4.91466e-11	19.8523
BEX2	-0.300871	8.02345	-7.75663	2.24029e-13	4.93398e-11	19.8368
C1orf41	-0.346254	7.89613	-7.73102	2.63528e-13	5.73561e-11	19.6781
TCIRG1	0.167349	8.82893	7.7151	2.91477e-13	6.27016e-11	19.5797
LOC653147	-0.217009	7.75902	-7.69215	3.36981e-13	7.16568e-11	19.438
NME1	-0.123499	7.94273	-7.67807	3.68307e-13	7.74281e-11	19.3512
SLU7	-0.381239	8.49723	-7.67134	3.84277e-13	7.98778e-11	19.3097
RPL6	-0.323836	11.2049	-7.66301	4.05e-13	8.325e-11	19.2584
RPAP3	-0.121517	7.82116	-7.64476	4.54325e-13	9.23627e-11	19.1462
TIMM23	-0.15652	8.4771	-7.64059	4.6639e-13	9.3785e-11	19.1206
RPL26L1	-0.286152	7.82396	-7.63498	4.83152e-13	9.61109e-11	19.0861
RIOK2	-0.258243	8.03693	-7.61584	5.44904e-13	1.07242e-10	18.9687
GTF2A2	-0.18599	9.35918	-7.59164	6.34222e-13	1.23506e-10	18.8205
LOC646483	-0.534756	11.6167	-7.58282	6.7026e-13	1.29165e-10	18.7665
DCTN6	-0.124308	7.65998	-7.57896	6.86667e-13	1.30962e-10	18.7429
PDCL3	-0.135234	8.16224	-7.57694	6.95405e-13	1.31275e-10	18.7306
SF3B14	-0.346347	8.54883	-7.54931	8.26576e-13	1.54461e-10	18.5619
NXF1	0.213916	10.2719	7.54715	8.37784e-13	1.5499e-10	18.5487
AK2	-0.0823774	8.12055	-7.54465	8.50966e-13	1.5587e-10	18.5335
C16orf7	0.288123	8.96274	7.53083	9.27619e-13	1.68245e-10	18.4493
SNRPG	-0.807433	9.65326	-7.5161	1.01682e-12	1.82384e-10	18.3597
HSP90AA1	-0.665605	10.7805	-7.51477	1.0253e-12	1.82384e-10	18.3516
SNRPD2	-0.285779	9.40404	-7.49447	1.16336e-12	2.04973e-10	18.2283
MRPL35	-0.138222	7.86383	-7.47079	1.34778e-12	2.35225e-10	18.0847
FXR1	-0.131224	8.02608	-7.45493	1.4871e-12	2.57115e-10	17.9887
MITD1	-0.242229	8.58256	-7.44679	1.56411e-12	2.67926e-10	17.9394
BTF3	-0.24405	10.9986	-7.43726	1.65916e-12	2.81601e-10	17.8819
UPF3B	-0.181639	8.02237	-7.42419	1.79895e-12	3.0255e-10	17.8029
METAP2	-0.393424	8.92106	-7.42054	1.83995e-12	3.06659e-10	17.781
POLR3GL	-0.344891	9.65067	-7.41826	1.86611e-12	3.08242e-10	17.7672
LDHB	-0.486533	9.11834	-7.39615	2.1391e-12	3.50206e-10	17.634
EEF1B2	-0.285975	8.78571	-7.39232	2.19022e-12	3.5543e-10	17.6109
TMEM126A	-0.353066	8.21234	-7.34602	2.91261e-12	4.6855e-10	17.3329
LOC653702	-0.0846985	7.50321	-7.33529	3.11103e-12	4.96156e-10	17.2686
STX8	-0.214421	8.08278	-7.33059	3.20211e-12	5.06316e-10	17.2405
LOC341457	-0.399996	12.7433	-7.32761	3.26124e-12	5.11296e-10	17.2226
COX7B	-0.413389	7.83696	-7.29583	3.96213e-12	6.15962e-10	17.0327
NPEPL1	0.23338	9.42408	7.27039	4.62879e-12	7.13606e-10	16.8811
MRPS21	-0.231638	8.62612	-7.26799	4.69712e-12	7.18155e-10	16.8668
LOC388532	-0.724183	9.1397	-7.25414	5.11135e-12	7.75081e-10	16.7844
DPY30	-0.260131	8.24897	-7.2527	5.15644e-12	7.75562e-10	16.7758
LOC653377	-0.150446	8.13638	-7.22902	5.95617e-12	8.88622e-10	16.6353
CKS1B	-0.155378	8.04527	-7.20889	6.73169e-12	9.9629e-10	16.5159
C11orf10	-0.241683	11.5099	-7.189	7.59536e-12	1.11519e-09	16.3983
SEC11A	-0.376341	10.0932	-7.18516	7.77422e-12	1.13246e-09	16.3756
TRIP4	-0.196476	8.69304	-7.18168	7.93969e-12	1.14753e-09	16.3551
SYF2	-0.282957	9.20578	-7.16735	8.65987e-12	1.24192e-09	16.2704
LOC401397	-0.324072	8.17057	-7.14319	1.00217e-11	1.42617e-09	16.1281
C7orf43	0.261317	9.07551	7.13622	1.04526e-11	1.47613e-09	16.0871
RPL21	-0.714911	9.28581	-7.13172	1.07398e-11	1.50519e-09	16.0606
NUCB2	-0.201332	7.7095	-7.12838	1.09583e-11	1.51838e-09	16.041
ACAT1	-0.302201	8.39278	-7.12779	1.0998e-11	1.51838e-09	16.0375
SNORD33	-0.129955	7.73855	-7.11334	1.19983e-11	1.64422e-09	15.9527
SFRS17A	0.228612	9.80428	7.10939	1.22874e-11	1.66247e-09	15.9295
UBA7	0.265153	9.8022	7.10907	1.23113e-11	1.66247e-09	15.9276
PSMB1	-0.358142	11.0844	-7.10638	1.25121e-11	1.67735e-09	15.9118
MTIF3	-0.24469	8.29146	-7.10421	1.26767e-11	1.68718e-09	15.8991
MRPS22	-0.325583	8.83202	-7.08117	1.45598e-11	1.92397e-09	15.7641
RPL17	-0.856767	10.2683	-7.07046	1.55267e-11	2.01996e-09	15.7015
CWF19L2	-0.205525	7.99667	-7.07001	1.55685e-11	2.01996e-09	15.6989
LOC648000	-1.02532	10.1453	-7.06953	1.56137e-11	2.01996e-09	15.696
EMG1	-0.253592	8.45548	-7.06034	1.64987e-11	2.11963e-09	15.6423
LPP	0.231384	10.5742	7.05764	1.67675e-11	2.1393e-09	15.6266
LOC338758	0.307986	9.76901	7.05125	1.74228e-11	2.19689e-09	15.5892
C12orf31	-0.174158	7.9101	-7.05092	1.74564e-11	2.19689e-09	15.5874
MRPL50	-0.197642	7.79986	-7.04626	1.79505e-11	2.24382e-09	15.5602
ATP5H	-0.221371	10.8213	-7.04402	1.81931e-11	2.25822e-09	15.5471
ISY1	-0.204437	9.45625	-7.04295	1.83099e-11	2.25822e-09	15.5409
MRPL17	-0.209159	8.4951	-7.03931	1.87133e-11	2.29269e-09	15.5196
LOC644863	-0.458	10.4917	-7.0265	2.02035e-11	2.45898e-09	15.445
LOC388621	-0.74823	8.99491	-6.99996	2.36716e-11	2.86225e-09	15.2907
EIF3E	-0.565453	11.7338	-6.99691	2.41071e-11	2.89598e-09	15.273
MKI67IP	-0.264853	8.37094	-6.99023	2.50853e-11	2.99405e-09	15.2342
ATP5J2	-0.245967	9.63555	-6.96703	2.88002e-11	3.41541e-09	15.0997
COPS5	-0.371049	9.57498	-6.95889	3.02263e-11	3.55693e-09	15.0527
ARHGAP11A	-0.0513113	7.5456	-6.95805	3.03781e-11	3.55693e-09	15.0478
RPL23	-0.66131	8.3158	-6.95427	3.10678e-11	3.61481e-09	15.0259
LOC650276	-0.964819	11.4593	-6.94369	3.30803e-11	3.80119e-09	14.9648
TXNDC17	-0.45326	9.10276	-6.94369	3.30806e-11	3.80119e-09	14.9648
ANKRD13D	0.082366	7.96334	6.94208	3.3398e-11	3.81397e-09	14.9555
LOC730994	0.294787	9.96126	6.9368	3.44618e-11	3.91131e-09	14.925
C11orf56	0.198564	8.95849	6.93105	3.56556e-11	4.02213e-09	14.8918
RPAIN	-0.255985	9.2395	-6.9245	3.70651e-11	4.15579e-09	14.8541
CBX3	-0.129422	8.03654	-6.90862	4.07173e-11	4.53777e-09	14.7626
TRAPPC4	-0.202105	9.46327	-6.90353	4.19624e-11	4.64853e-09	14.7333
MRPL21	-0.15239	8.34196	-6.90214	4.2309e-11	4.65903e-09	14.7253
GMFG	-0.524122	10.3473	-6.89818	4.33102e-11	4.74106e-09	14.7025
MDH1	-0.389234	10.0964	-6.89523	4.40713e-11	4.79599e-09	14.6855
COX6A1	-0.235432	9.32467	-6.8932	4.46025e-11	4.82542e-09	14.6739
BOLA3	-0.14763	8.23214	-6.88826	4.59232e-11	4.93942e-09	14.6455
CHMP5	-0.351349	8.02823	-6.88393	4.71116e-11	5.01778e-09	14.6206
TAF1C	0.163006	8.84001	6.88363	4.71943e-11	5.01778e-09	14.6189
C11orf1	-0.270662	8.18398	-6.87861	4.8611e-11	5.13888e-09	14.5901
CHKB	0.123151	8.5825	6.87377	5.00194e-11	5.25772e-09	14.5623
ZC3H15	-0.240768	7.89549	-6.87213	5.05068e-11	5.27895e-09	14.5529
ANAPC13	-0.309366	9.82202	-6.85515	5.58169e-11	5.8012e-09	14.4556
TRABD	0.210906	11.2495	6.85308	5.65007e-11	5.83945e-09	14.4437
TATDN1	-0.083756	7.61157	-6.84815	5.81612e-11	5.97768e-09	14.4155
CD3D	-0.275554	9.11271	-6.84625	5.8816e-11	6.01158e-09	14.4046
CASP1	-0.372198	10.2767	-6.83874	6.14702e-11	6.24835e-09	14.3617
COPS4	-0.232614	8.27551	-6.83082	6.43968e-11	6.51006e-09	14.3164
FABP5	-0.0507579	7.50609	-6.82226	6.77125e-11	6.80805e-09	14.2676
2022-03-06	0.357057	9.57375	6.81825	6.93238e-11	6.93238e-09	14.2447
FAM73B	0.125089	8.32295	6.7905	8.15559e-11	8.11174e-09	14.0866
KIAA0020	-0.200589	8.17557	-6.7756	8.89761e-11	8.80245e-09	14.0019
SNRP70	0.119095	9.01371	6.77313	9.02699e-11	8.88294e-09	13.9878
RPL34	-0.173052	7.60571	-6.76597	9.41169e-11	9.2125e-09	13.9472
NUP37	-0.206593	8.61565	-6.74188	1.08303e-10	1.05453e-08	13.8107
LOC731640	-0.694725	8.94045	-6.7405	1.09178e-10	1.05749e-08	13.8028
H2AFZ	-0.317471	11.3982	-6.73576	1.1223e-10	1.08138e-08	13.776
LOC642250	-0.521781	9.48383	-6.73416	1.13279e-10	1.08584e-08	13.767
HMGB2	-0.318099	8.06717	-6.73319	1.13918e-10	1.08633e-08	13.7615
NOLA3	-0.322883	11.6111	-6.72246	1.21251e-10	1.15033e-08	13.7008
ARHGAP4	0.225829	10.5292	6.72043	1.22687e-10	1.15801e-08	13.6894
PLRG1	-0.230712	8.71553	-6.71203	1.28818e-10	1.20972e-08	13.642
TMEM175	0.196763	9.31514	6.7051	1.34105e-10	1.253e-08	13.6028
TMEM60	-0.202727	9.36569	-6.70376	1.35152e-10	1.25644e-08	13.5953
PRIM1	-0.106099	7.93208	-6.6869	1.49024e-10	1.37847e-08	13.5003
LOC648622	-0.895701	10.599	-6.68121	1.54015e-10	1.41756e-08	13.4682
PWP1	-0.178912	8.91489	-6.67483	1.59805e-10	1.46356e-08	13.4324
DNAJC7	-0.194369	8.4198	-6.65608	1.7808e-10	1.6229e-08	13.3271
SULT1A3	0.143877	8.43016	6.64853	1.86013e-10	1.68688e-08	13.2847
TCEAL4	-0.088909	7.9401	-6.64761	1.87007e-10	1.68763e-08	13.2795
NDUFB2	-0.478844	10.0685	-6.63398	2.02289e-10	1.81668e-08	13.2032
HMG1L1	-0.17286	7.85275	-6.61105	2.30815e-10	2.06284e-08	13.0749
LOC653773	-0.647877	8.26242	-6.58719	2.64685e-10	2.35417e-08	12.9419
ACADVL	0.218694	10.6882	6.56466	3.01134e-10	2.65293e-08	12.8165
COMMD1	-0.174457	9.21572	-6.56465	3.01144e-10	2.65293e-08	12.8165
MED6	-0.157623	9.63664	-6.55688	3.14825e-10	2.75769e-08	12.7733
MYL6	-0.409416	13.206	-6.55622	3.16017e-10	2.75769e-08	12.7696
CRSP9	-0.145673	7.70821	-6.5514	3.24841e-10	2.82139e-08	12.7429
MPHOSPH10	-0.119671	7.97944	-6.5448	3.37312e-10	2.91601e-08	12.7063
LOC729466	-0.436048	11.456	-6.54321	3.40397e-10	2.929e-08	12.6974
IWS1	-0.115333	8.53519	-6.53763	3.51409e-10	3.00975e-08	12.6665
SNX2	-0.303058	9.4653	-6.52653	3.74343e-10	3.1914e-08	12.6051
PFDN5	-0.617605	10.2555	-6.52447	3.78761e-10	3.21426e-08	12.5937
KLRB1	-0.690814	10.0174	-6.51613	3.97193e-10	3.35528e-08	12.5475
TBC1D10C	0.197479	11.5339	6.51424	4.01489e-10	3.37616e-08	12.5371
LOC654194	-0.640519	9.15663	-6.51244	4.0563e-10	3.39238e-08	12.5271
SUCLG1	-0.13479	8.99923	-6.51181	4.07085e-10	3.39238e-08	12.5236
NRBP2	0.147041	8.36485	6.51021	4.10797e-10	3.40796e-08	12.5148
MRPL36	-0.226133	8.64024	-6.48528	4.73307e-10	3.90901e-08	12.3772
LOC642210	-0.240133	14.0977	-6.48065	4.85901e-10	3.99519e-08	12.3517
C1orf218	0.236311	9.46299	6.45349	5.6666e-10	4.63859e-08	12.2024
NAE1	-0.125803	7.9406	-6.44861	5.82535e-10	4.74753e-08	12.1756
LOC388789	-0.201194	8.55499	-6.44633	5.90074e-10	4.77919e-08	12.1631
UQCRQ	-0.579922	9.59874	-6.44588	5.91586e-10	4.77919e-08	12.1606
RPS17	-0.716404	11.0124	-6.44466	5.95676e-10	4.79131e-08	12.1539
RPL31	-0.821477	9.20699	-6.44135	6.06926e-10	4.86067e-08	12.1357
ATP5L	-0.244517	9.41986	-6.43121	6.42662e-10	5.12468e-08	12.0802
LOC653972	-0.1011	7.6608	-6.43025	6.46145e-10	5.13033e-08	12.075
STK11IP	0.158413	8.38472	6.42395	6.69509e-10	5.29313e-08	12.0405
ERCC5	-0.159685	8.69651	-6.4184	6.90799e-10	5.4382e-08	12.0101
TTF1	-0.052134	7.71201	-6.40783	7.33174e-10	5.74734e-08	11.9523
PSMA2	-0.176281	7.78995	-6.40088	7.62386e-10	5.95111e-08	11.9144
RGL2	0.188047	8.55859	6.39971	7.67411e-10	5.96517e-08	11.908
PDCD10	-0.163786	7.78368	-6.3926	7.9872e-10	6.18256e-08	11.8692
SELK	-0.145288	8.04233	-6.39077	8.06958e-10	6.2203e-08	11.8592
AHSA1	-0.149603	8.56466	-6.38255	8.45076e-10	6.4871e-08	11.8144
RWDD1	-0.491127	9.26574	-6.37846	8.64724e-10	6.6105e-08	11.7921
BAT5	0.149358	9.33187	6.37412	8.86029e-10	6.74549e-08	11.7685
C17orf62	0.234229	11.136	6.37109	9.01192e-10	6.83281e-08	11.752
C16orf79	0.101297	7.89975	6.36679	9.2318e-10	6.94482e-08	11.7286
SBF1	0.211944	9.68403	6.36673	9.23473e-10	6.94482e-08	11.7283
RPS12	-0.174999	14.2803	-6.34781	1.02664e-09	7.68941e-08	11.6255
MRPS31	-0.224352	8.72036	-6.34443	1.04625e-09	7.80453e-08	11.6072
TAF1	-0.0640577	7.62994	-6.34371	1.05045e-09	7.80453e-08	11.6033
MYBPC3	0.205932	8.10408	6.34116	1.06554e-09	7.88502e-08	11.5894
MTIF2	-0.143396	8.33535	-6.33604	1.09645e-09	8.08142e-08	11.5617
LOC649548	-0.386619	12.5486	-6.33275	1.11678e-09	8.1986e-08	11.5439
THYN1	-0.0886466	8.07508	-6.32609	1.1591e-09	8.47567e-08	11.5078
SKIV2L	0.195309	9.1527	6.3232	1.17794e-09	8.5795e-08	11.4921
SCO1	-0.123925	8.42895	-6.31949	1.20257e-09	8.72454e-08	11.4721
CNBP	-0.294888	9.62626	-6.31508	1.23246e-09	8.90643e-08	11.4482
ITGAM	0.307687	10.3832	6.30291	1.31889e-09	9.49393e-08	11.3825
LOC346950	-0.123759	7.64956	-6.29371	1.38815e-09	9.95378e-08	11.3328
IFFO	0.111759	8.71201	6.28761	1.43599e-09	1.02571e-07	11.3
LMF2	0.177794	9.24482	6.28461	1.46011e-09	1.03893e-07	11.2838
RDH5	0.126889	8.0063	6.28116	1.48839e-09	1.05201e-07	11.2652
HDDC2	-0.272091	9.00839	-6.28098	1.48987e-09	1.05201e-07	11.2642
ICT1	-0.135005	7.98014	-6.27336	1.55426e-09	1.0933e-07	11.2232
LOC100008589	1.12841	10.2534	6.26191	1.6561e-09	1.16053e-07	11.1616
DPH5	-0.130366	7.81881	-6.26032	1.67076e-09	1.16638e-07	11.1531
PHF14	-0.0472591	7.61362	-6.25761	1.69597e-09	1.17953e-07	11.1386
GNL3	-0.242405	8.13245	-6.25287	1.74107e-09	1.20636e-07	11.1131
MRFAP1L1	-0.186946	8.59103	-6.24772	1.79141e-09	1.23661e-07	11.0855
ZNF622	-0.163513	9.06349	-6.24664	1.80219e-09	1.23942e-07	11.0797
MRPL40	-0.102397	7.58859	-6.24136	1.85561e-09	1.26988e-07	11.0513
SMC3	-0.114724	8.0393	-6.24091	1.8602e-09	1.26988e-07	11.0489
EXOSC7	-0.147259	8.34844	-6.23347	1.93826e-09	1.3183e-07	11.0091
LOC402057	-0.383037	9.05225	-6.23161	1.95827e-09	1.32703e-07	10.9991
SEC61G	-0.191146	10.3218	-6.22703	2.00845e-09	1.35607e-07	10.9746
CCNH	-0.0789192	7.77406	-6.22269	2.05714e-09	1.38389e-07	10.9514
OCIAD2	-0.17935	8.58311	-6.20486	2.26956e-09	1.52126e-07	10.8561
PSMC6	-0.211419	7.96688	-6.19429	2.40548e-09	1.60655e-07	10.7997
MRPS28	-0.128194	7.62878	-6.19216	2.43381e-09	1.61962e-07	10.7884
CCDC34	-0.0925979	7.8073	-6.19003	2.46242e-09	1.63279e-07	10.777
SS18L2	-0.39804	10.345	-6.16822	2.77561e-09	1.83388e-07	10.661
LRCH4	0.214079	9.89571	6.16548	2.8176e-09	1.855e-07	10.6464
RPS27	-0.58996	12.3719	-6.15401	3.00047e-09	1.96839e-07	10.5855
GALNT4	0.136577	8.23826	6.14694	3.11876e-09	2.03876e-07	10.548
RARS	-0.205842	9.03488	-6.14573	3.13944e-09	2.04441e-07	10.5416
ALG13	-0.0964926	7.72649	-6.14502	3.15166e-09	2.04441e-07	10.5378
DRG1	-0.16459	8.82088	-6.14451	3.16055e-09	2.04441e-07	10.5351
ZCCHC7	-0.232164	8.62327	-6.13902	3.25683e-09	2.09935e-07	10.506
UBE2E1	-0.1989	8.61572	-6.13608	3.30958e-09	2.12595e-07	10.4905
ATP6AP1	0.222627	11.2732	6.13433	3.34134e-09	2.13892e-07	10.4812
E4F1	0.153662	9.23847	6.12562	3.50403e-09	2.23533e-07	10.4351
OBFC1	-0.204586	8.88871	-6.11942	3.62465e-09	2.30433e-07	10.4024
C3orf26	-0.0811667	7.85293	-6.11694	3.67393e-09	2.32766e-07	10.3893
COP1	-0.109159	7.7449	-6.10644	3.8903e-09	2.45634e-07	10.3338
TXNL2	-0.0927651	7.89144	-6.10108	4.00548e-09	2.52045e-07	10.3056
RTN2	-0.130804	7.91022	-6.0992	4.04668e-09	2.53775e-07	10.2957
C9orf46	-0.209686	8.78119	-6.09819	4.06903e-09	2.54315e-07	10.2903
NFAT5	0.122963	8.13544	6.06455	4.88443e-09	3.04249e-07	10.1134
KLF6	0.158782	10.5031	6.06353	4.91162e-09	3.04916e-07	10.108
NDUFB6	-0.215378	9.25342	-6.05709	5.08588e-09	3.14678e-07	10.0743
INTS12	-0.116	8.84478	-6.05417	5.167e-09	3.18632e-07	10.0589
COX7A2	-0.496935	10.7419	-6.04646	5.38718e-09	3.31106e-07	10.0185
DDX1	-0.238669	9.27919	-6.04363	5.47011e-09	3.35089e-07	10.0037
FLJ20323	-0.133323	8.04645	-6.04205	5.51723e-09	3.3686e-07	9.99543
C10orf54	0.25648	11.9398	6.0412	5.54236e-09	3.37282e-07	9.99103
DNAJC9	-0.160972	8.80055	-6.03283	5.79898e-09	3.51742e-07	9.94721
COX7C	-0.792128	10.334	-6.03037	5.87655e-09	3.55282e-07	9.93434
CEP350	0.152234	9.07738	6.02227	6.1389e-09	3.69934e-07	9.89205
MICAL1	0.219947	9.59512	6.00961	6.57259e-09	3.94782e-07	9.82597
ASB6	0.0636319	7.90769	6.00784	6.63521e-09	3.97254e-07	9.81679
PRMT1	-0.106373	8.51165	-6.00654	6.68203e-09	3.98767e-07	9.80998
ATP6V1G1	-0.469842	9.73138	-6.00383	6.78029e-09	4.03329e-07	9.79585
FBXW8	-0.0503223	7.57342	-6.00216	6.84126e-09	4.04416e-07	9.78719
MPDU1	0.096628	8.05808	6.00214	6.84228e-09	4.04416e-07	9.78704
LTV1	-0.130909	8.10783	-5.9981	6.99235e-09	4.1197e-07	9.76604
GPBP1	-0.175972	8.32393	-5.98918	7.33593e-09	4.3084e-07	9.71961
LOC134997	-0.445987	9.50713	-5.98797	7.38369e-09	4.32273e-07	9.71333
PSMB7	-0.177084	9.02167	-5.97328	7.98925e-09	4.6625e-07	9.63704
MLL5	0.0881337	8.36563	5.96849	8.19734e-09	4.76889e-07	9.61215
FANCG	0.121782	7.98989	5.96361	8.41434e-09	4.87979e-07	9.58687
NBEAL2	0.28332	9.31004	5.95649	8.74151e-09	5.05369e-07	9.54996
RPL12	-0.251261	12.3763	-5.95103	9.00047e-09	5.18718e-07	9.52171
AP1S1	-0.0629609	7.83687	-5.94715	9.18916e-09	5.27949e-07	9.50163
CBWD5	-0.115022	7.78282	-5.94137	9.47759e-09	5.42377e-07	9.47173
ENSA	-0.156423	8.40769	-5.94095	9.49892e-09	5.42377e-07	9.46955
NFU1	-0.173209	8.09317	-5.93946	9.57454e-09	5.45012e-07	9.46188
SRP54	-0.157632	9.60494	-5.93682	9.71082e-09	5.51074e-07	9.4482
MRPL24	-0.110122	8.53551	-5.9358	9.76361e-09	5.52376e-07	9.44296
TMEM97	-0.105642	8.06958	-5.93492	9.8097e-09	5.53291e-07	9.4384
RHOT2	0.17159	9.02829	5.93277	9.92281e-09	5.5797e-07	9.42731
NDUFA9	-0.155454	8.90642	-5.921	1.0566e-08	5.92337e-07	9.36655
DDX50	-0.153849	7.91021	-5.91786	1.07442e-08	6.00504e-07	9.35037
ELF4	0.199599	10.2126	5.91429	1.09501e-08	6.10173e-07	9.33201
TAF12	-0.165617	8.72023	-5.91018	1.11929e-08	6.21825e-07	9.3108
HAT1	-0.118256	7.65813	-5.90905	1.12604e-08	6.23702e-07	9.30498
BXDC5	-0.126553	7.73849	-5.90309	1.1623e-08	6.41866e-07	9.27432
NET1	-0.125349	7.91794	-5.89581	1.20817e-08	6.65213e-07	9.23688
RPS20	-0.3794	11.9967	-5.89451	1.21651e-08	6.65912e-07	9.23023
ZNF816A	-0.201471	8.01261	-5.89449	1.21664e-08	6.65912e-07	9.23013
SNAPC4	0.151071	8.93136	5.88839	1.25675e-08	6.85836e-07	9.19876
LOC646900	-0.098588	7.53872	-5.88773	1.26114e-08	6.86206e-07	9.19539
GMEB2	0.158429	9.31762	5.88561	1.27541e-08	6.9194e-07	9.1845
FRG1	-0.223708	8.06223	-5.87609	1.34143e-08	7.25625e-07	9.13569
UBC	0.0891763	12.1922	5.87242	1.3678e-08	7.37734e-07	9.11687
KATNA1	-0.134141	8.48482	-5.87111	1.37735e-08	7.40724e-07	9.11014
THEM2	-0.127847	8.00367	-5.8705	1.38176e-08	7.40941e-07	9.10705
PSD4	0.229074	9.47693	5.86497	1.42284e-08	7.60765e-07	9.07872
COMMD3	-0.33845	9.73807	-5.8633	1.4355e-08	7.65326e-07	9.07015
CCDC130	0.198411	10.8963	5.86239	1.44243e-08	7.66809e-07	9.06549
C14orf159	0.214515	10.7637	5.86093	1.45359e-08	7.7053e-07	9.05804
CISD1	-0.23387	9.0641	-5.85815	1.47512e-08	7.79704e-07	9.04383
RABL3	-0.0752606	7.6346	-5.85676	1.48605e-08	7.83244e-07	9.03669
C11orf74	-0.068093	7.52763	-5.85554	1.49568e-08	7.84137e-07	9.03044
PDHB	-0.186767	10.3975	-5.85547	1.49622e-08	7.84137e-07	9.03009
TAX1BP1	-0.38909	10.0426	-5.84673	1.56696e-08	8.18436e-07	8.98543
S100A8	-0.622695	12.7657	-5.8463	1.57051e-08	8.18436e-07	8.98324
ADAM8	0.254789	10.6199	5.84153	1.61059e-08	8.36962e-07	8.95888
RPL35A	-0.355084	12.5745	-5.83736	1.64643e-08	8.5319e-07	8.9376
FES	0.251884	9.64266	5.82883	1.72214e-08	8.87576e-07	8.89414
ROCK1	-0.101352	7.6076	-5.82881	1.72238e-08	8.87576e-07	8.89401
HSPA8	-0.25879	11.5698	-5.82568	1.75096e-08	8.99799e-07	8.8781
WDR12	-0.0929216	7.78773	-5.82425	1.76424e-08	9.04113e-07	8.87079
TRPT1	0.139728	9.11689	5.81516	1.85074e-08	9.4412e-07	8.82452
RPL32	-0.0703518	9.24114	-5.81485	1.85374e-08	9.4412e-07	8.82296
PHACTR2	0.154489	8.63528	5.81445	1.85762e-08	9.4412e-07	8.82094
ACTR6	-0.247054	7.97637	-5.81125	1.88919e-08	9.57534e-07	8.80465
MAPK8IP3	0.099101	8.59635	5.81065	1.89513e-08	9.57919e-07	8.80162
PSMD14	-0.136804	7.84439	-5.80744	1.92745e-08	9.71602e-07	8.78527
GIYD2	0.116069	7.83173	5.80462	1.9562e-08	9.83417e-07	8.77096
C19orf6	0.127557	8.50965	5.80217	1.98158e-08	9.93477e-07	8.7585
LOC647037	-0.0776947	7.68916	-5.79159	2.09474e-08	1.04737e-06	8.70484
WBP4	-0.140621	7.88613	-5.78889	2.12465e-08	1.05946e-06	8.69113
CLDN15	0.139286	8.94527	5.77723	2.25851e-08	1.12318e-06	8.6321
FAM39E	0.220589	11.4626	5.7756	2.27786e-08	1.12977e-06	8.62385
PRPF18	-0.0753794	7.63799	-5.75972	2.47515e-08	1.2223e-06	8.5436
TMCO1	-0.472003	9.17689	-5.75953	2.47763e-08	1.2223e-06	8.54263
MBD6	0.291416	10.4642	5.75821	2.49476e-08	1.22748e-06	8.53597
HK3	0.270613	10.3032	5.75576	2.52689e-08	1.23999e-06	8.52361
NEDD8	-0.115911	10.6205	-5.75056	2.59644e-08	1.27074e-06	8.49738
CSRP2BP	-0.107005	7.80569	-5.74084	2.7316e-08	1.33337e-06	8.44836
WDR61	-0.195461	9.00778	-5.73616	2.79906e-08	1.3627e-06	8.4248
SUB1	-0.222836	7.93081	-5.73504	2.81548e-08	1.3671e-06	8.41915
PRIC285	0.315312	10.4256	5.72498	2.96687e-08	1.43684e-06	8.36856
PPWD1	-0.161998	8.10816	-5.7212	3.02582e-08	1.45795e-06	8.34956
C15orf17	0.0979482	8.40143	5.72117	3.02624e-08	1.45795e-06	8.34943
SEC11C	-0.169501	7.95147	-5.72061	3.03501e-08	1.45838e-06	8.34663
ARHGEF2	0.157961	11.6567	5.71926	3.05647e-08	1.46489e-06	8.33982
SNHG5	-0.487226	9.88076	-5.7148	3.12811e-08	1.49535e-06	8.31745
PPA1	-0.322006	9.69251	-5.71398	3.14157e-08	1.49791e-06	8.3133
LOC644162	-0.171014	8.16661	-5.71078	3.19411e-08	1.51905e-06	8.29729
APIP	-0.12072	7.82553	-5.70042	3.37058e-08	1.59887e-06	8.24536
LOC402644	-0.201612	7.87342	-5.69417	3.48168e-08	1.64734e-06	8.21404
C16orf61	-0.291179	9.02874	-5.69194	3.52223e-08	1.66228e-06	8.20286
EIF3M	-0.155707	9.04616	-5.69091	3.54112e-08	1.66311e-06	8.1977
NDUFA8	-0.185844	9.45256	-5.69086	3.54196e-08	1.66311e-06	8.19747
UBL5	-0.152969	8.39237	-5.68566	3.63866e-08	1.70418e-06	8.17147
ILF2	-0.173601	10.1222	-5.68506	3.64996e-08	1.70516e-06	8.16847
MZF1	0.0875934	8.28733	5.67386	3.86773e-08	1.80234e-06	8.11252
MRPL32	-0.170031	7.98737	-5.67264	3.89228e-08	1.80923e-06	8.10642
SFRS14	0.0994105	8.55721	5.66397	4.07047e-08	1.88278e-06	8.06321
LOC440055	-0.284713	11.1306	-5.66395	4.07088e-08	1.88278e-06	8.06311
KATNB1	0.13631	8.68012	5.6569	4.2219e-08	1.94776e-06	8.02795
HACL1	-0.14066	8.7237	-5.64739	4.43406e-08	2.04055e-06	7.98063
ANKRA2	0.201807	9.24748	5.63997	4.60669e-08	2.11474e-06	7.94376
TMEM184B	0.189284	8.8849	5.63824	4.64808e-08	2.12845e-06	7.93513
ZNF302	-0.245779	8.06829	-5.63766	4.66196e-08	2.12954e-06	7.93226
RPL5	-0.41637	10.7487	-5.63704	4.67691e-08	2.13111e-06	7.92916
HSPH1	-0.242492	8.61746	-5.63542	4.71592e-08	2.1436e-06	7.92115
PSCD1	0.132297	10.5833	5.63423	4.74492e-08	2.1515e-06	7.91523
RAD51C	-0.0845328	7.8097	-5.62849	4.88708e-08	2.21054e-06	7.88675
SET	-0.218822	9.46217	-5.62568	4.95817e-08	2.23722e-06	7.87281
GPATCH4	-0.05502	7.70314	-5.62141	5.06828e-08	2.27846e-06	7.85161
SENP6	-0.0971414	7.79291	-5.62089	5.08174e-08	2.27846e-06	7.84906
OSCAR	0.257078	10.3461	5.62071	5.08652e-08	2.27846e-06	7.84815
PTPRE	0.112423	9.28099	5.61887	5.13477e-08	2.29452e-06	7.83904
ELA1	-0.0985461	7.55678	-5.61648	5.19796e-08	2.31717e-06	7.82724
C9orf105	-0.141542	7.66282	-5.60788	5.43245e-08	2.41587e-06	7.78467
ANAPC10	-0.112623	7.72051	-5.60454	5.52639e-08	2.44843e-06	7.76813
USP16	-0.137103	8.03647	-5.60434	5.53213e-08	2.44843e-06	7.76712
HIST1H2BJ	-0.184563	8.51574	-5.60109	5.62508e-08	2.48363e-06	7.75105
NCK1	-0.206836	8.79833	-5.6006	5.63913e-08	2.4839e-06	7.74864
ACSS2	0.101493	8.7448	5.5933	5.85375e-08	2.57231e-06	7.71261
UNKL	0.0566918	7.7636	5.59154	5.90676e-08	2.58946e-06	7.70391
OPLAH	0.0884231	7.76086	5.58926	5.97624e-08	2.61372e-06	7.69263
ABCA7	0.140423	8.20892	5.58785	6.01924e-08	2.62632e-06	7.68572
C6orf115	-0.178382	8.27881	-5.58567	6.08681e-08	2.64955e-06	7.67495
STK25	0.112028	8.81004	5.58309	6.16769e-08	2.67846e-06	7.66222
WDR33	-0.0499211	7.87304	-5.58083	6.23935e-08	2.70323e-06	7.65108
EDC4	0.176693	9.32838	5.57717	6.35715e-08	2.74783e-06	7.63304
ATHL1	0.38954	10.0066	5.57215	6.52196e-08	2.8125e-06	7.60835
NDUFA4	-0.57716	9.7786	-5.57138	6.54776e-08	2.81706e-06	7.60454
ESD	-0.108874	8.98639	-5.5692	6.62114e-08	2.84202e-06	7.59379
POLR3C	-0.106771	9.07196	-5.568	6.66156e-08	2.85275e-06	7.58792
INPP4B	-0.103734	7.89347	-5.55731	7.03462e-08	3.00555e-06	7.53538
LYPLAL1	-0.11113	8.03464	-5.55519	7.11114e-08	3.03125e-06	7.52494
C8orf40	-0.151483	8.38063	-5.55102	7.26387e-08	3.08923e-06	7.50445
SERTAD1	0.186579	9.33388	5.54891	7.34227e-08	3.11541e-06	7.4941
FAM39DP	0.11151	8.66784	5.54135	7.62988e-08	3.22834e-06	7.45705
LOC728492	-0.164324	8.13113	-5.541	7.6433e-08	3.22834e-06	7.45536
EAF2	-0.08528	7.52501	-5.53393	7.92301e-08	3.33885e-06	7.42071
RGS14	0.146897	8.43	5.53279	7.96902e-08	3.35061e-06	7.41512
SETMAR	-0.0890062	7.81765	-5.53127	8.03062e-08	3.36885e-06	7.4077
GNB4	-0.1094	7.75632	-5.52664	8.2218e-08	3.44125e-06	7.38502
ATG3	-0.14331	8.88709	-5.51841	8.57219e-08	3.57981e-06	7.34479
EXOSC1	-0.153156	9.66426	-5.51567	8.69202e-08	3.62164e-06	7.33141
C17orf85	-0.0948181	7.87427	-5.51523	8.71151e-08	3.62164e-06	7.32925
C12orf5	-0.083089	7.78827	-5.50544	9.15398e-08	3.79705e-06	7.28149
ZNF20	-0.114637	7.96301	-5.50413	9.21483e-08	3.81374e-06	7.27511
RAB40C	0.196713	10.1741	5.50336	9.25065e-08	3.81828e-06	7.27137
PPHLN1	-0.0545527	8.02821	-5.50268	9.28263e-08	3.81828e-06	7.26804
DDEF1	0.176088	9.85931	5.50257	9.2877e-08	3.81828e-06	7.26751
FTHL7	0.0970739	10.7633	5.50068	9.37714e-08	3.84602e-06	7.25828
CCDC25	-0.104959	8.0458	-5.50027	9.39676e-08	3.84602e-06	7.25626
LOC652864	-0.094937	8.05225	-5.49909	9.45274e-08	3.86039e-06	7.25054
C14orf2	-0.226163	8.31392	-5.48537	1.01311e-07	4.12832e-06	7.18375
MRPS23	-0.116167	7.82998	-5.48035	1.03909e-07	4.22488e-06	7.15935
LOC130355	-0.0660782	7.54169	-5.47107	1.08882e-07	4.41442e-06	7.11431
PPP2R5C	-0.100012	8.42487	-5.47062	1.09131e-07	4.41442e-06	7.11211
TSPAN32	0.163943	9.5235	5.47034	1.09287e-07	4.41442e-06	7.11073
HSPD1	-0.107887	8.52553	-5.46712	1.1107e-07	4.47667e-06	7.09514
UTP14A	-0.0806858	8.19921	-5.4559	1.17521e-07	4.7264e-06	7.04074
EDG4	0.274773	10.1195	5.45276	1.19391e-07	4.79118e-06	7.02554
GBA	0.201958	9.20579	5.44765	1.2249e-07	4.90491e-06	7.00085
CNOT4	-0.0530888	8.15099	-5.44398	1.24772e-07	4.97655e-06	6.98307
SDF4	-0.091285	8.6295	-5.4439	1.24817e-07	4.97655e-06	6.98272
ZCCHC9	-0.135745	8.50871	-5.43991	1.27341e-07	5.06627e-06	6.96344
FLJ21438	0.229152	11.0979	5.43646	1.29565e-07	5.14368e-06	6.94676
HSPA4	-0.0844875	7.90134	-5.43008	1.33777e-07	5.29954e-06	6.91595
C9orf89	0.154504	9.2008	5.4281	1.35105e-07	5.34068e-06	6.90644
HSPA1L	0.147989	8.70956	5.42531	1.3701e-07	5.40444e-06	6.89296
ATP5C1	-0.337673	8.56719	-5.42373	1.38099e-07	5.43579e-06	6.88534
ITGAX	0.32863	10.9746	5.4174	1.42538e-07	5.59862e-06	6.85487
CDV3	-0.115599	8.41857	-5.41688	1.42912e-07	5.60143e-06	6.85234
LOC388969	0.186695	9.02579	5.41186	1.4654e-07	5.73149e-06	6.8282
LOC728653	0.18902	8.92811	5.41018	1.47776e-07	5.76764e-06	6.82011
C18orf21	-0.102008	8.03591	-5.40966	1.4816e-07	5.77043e-06	6.81762
TUBGCP2	0.15144	9.02155	5.40894	1.48695e-07	5.77911e-06	6.81414
SEC61A1	0.180924	10.446	5.40125	1.54517e-07	5.99281e-06	6.77716
VPS16	0.0993391	8.6268	5.40017	1.5535e-07	6.01251e-06	6.77199
MRPL42	-0.0605151	7.61453	-5.3989	1.56338e-07	6.03812e-06	6.76588
XAB1	-0.187269	9.19902	-5.39835	1.5677e-07	6.04216e-06	6.76323
PPIL3	-0.0772896	7.84303	-5.3962	1.58454e-07	6.09437e-06	6.75294
RAB24	0.149925	9.08541	5.39218	1.61661e-07	6.20481e-06	6.73365
TRIM41	0.0704717	8.09754	5.38786	1.65176e-07	6.32663e-06	6.71294
DIDO1	0.0685191	8.01333	5.38084	1.71058e-07	6.53837e-06	6.67926
KIAA0194	0.103972	8.26895	5.37768	1.73761e-07	6.62799e-06	6.66417
SGSM2	0.202491	10.3849	5.37665	1.74654e-07	6.64518e-06	6.65923
LOC643997	-0.142182	7.80421	-5.37634	1.7493e-07	6.64518e-06	6.65771
SNX27	0.194227	10.5972	5.36386	1.86119e-07	7.05573e-06	6.59804
NSMCE2	-0.0918771	7.65531	-5.36233	1.87534e-07	7.09486e-06	6.59075
ZNF613	-0.0670492	7.68604	-5.35672	1.92829e-07	7.28029e-06	6.56395
LXN	-0.14423	7.97756	-5.34808	2.0126e-07	7.58313e-06	6.52277
GGPS1	-0.079486	8.20056	-5.34528	2.04076e-07	7.67358e-06	6.5094
UBE3A	-0.120459	8.19177	-5.34362	2.05763e-07	7.72133e-06	6.50148
MRPL55	-0.102014	8.36201	-5.34034	2.09132e-07	7.82411e-06	6.48586
POLE4	-0.24839	9.91477	-5.33976	2.09724e-07	7.82411e-06	6.48314
SPSB3	0.1728	10.5798	5.33972	2.09771e-07	7.82411e-06	6.48292
EEF1E1	-0.171119	7.76406	-5.33906	2.10451e-07	7.83368e-06	6.47981
BSDC1	0.136607	9.66713	5.33724	2.12354e-07	7.88865e-06	6.47114
TMEM126B	-0.242921	8.30083	-5.33607	2.13591e-07	7.91871e-06	6.46556
RDH14	-0.17196	8.33398	-5.33529	2.14419e-07	7.93349e-06	6.46183
SEDLP	-0.0837599	7.60327	-5.33457	2.15178e-07	7.94569e-06	6.45843
CPEB4	0.22234	8.13673	5.33226	2.17651e-07	8.02101e-06	6.44744
LOC650518	-0.42513	9.48136	-5.32262	2.2827e-07	8.39359e-06	6.40161
ALKBH3	-0.108813	8.2057	-5.32226	2.28668e-07	8.39359e-06	6.39993
TMBIM4	-0.253119	11.857	-5.31647	2.35294e-07	8.61969e-06	6.37246
TBXAS1	0.219001	10.811	5.31248	2.39975e-07	8.7738e-06	6.35351
SLC12A9	0.207895	11.0214	5.31048	2.42348e-07	8.84307e-06	6.34404
VRK1	-0.0790447	7.63965	-5.30913	2.4397e-07	8.88473e-06	6.33763
C19orf2	-0.178827	8.84169	-5.30267	2.5186e-07	9.15405e-06	6.30701
EHD1	0.192128	11.628	5.30012	2.55041e-07	9.25148e-06	6.29494
CUEDC1	0.240123	9.36948	5.29493	2.61628e-07	9.47185e-06	6.27042
GTF2E2	-0.170497	9.5965	-5.29256	2.64694e-07	9.56416e-06	6.25921
CIDEB	0.141219	8.77875	5.29002	2.68019e-07	9.66539e-06	6.24721
UTP6	-0.188558	8.75866	-5.28563	2.73862e-07	9.85691e-06	6.22647
ATP6V0B	0.137721	10.3551	5.28438	2.75546e-07	9.89826e-06	6.22058
CALM2	-0.288823	11.7171	-5.27751	2.85e-07	1.0218e-05	6.18814
FGD3	0.199422	12.2349	5.27484	2.88759e-07	1.03279e-05	6.17554
PSMA5	-0.170488	10.1872	-5.27454	2.89181e-07	1.03279e-05	6.17414
VPS8	0.0935668	8.50131	5.273	2.91378e-07	1.03736e-05	6.16686
RAB37	0.0986467	8.75473	5.27285	2.91582e-07	1.03736e-05	6.16619
GPR132	0.103073	8.15884	5.27205	2.92732e-07	1.03884e-05	6.1624
PITPNM1	0.197736	10.4108	5.27178	2.93121e-07	1.03884e-05	6.16113
DNAJA2	-0.220016	9.42603	-5.27089	2.94406e-07	1.04124e-05	6.15692
ACADM	-0.173691	8.18226	-5.27053	2.94926e-07	1.04124e-05	6.15522
PDE5A	0.16643	8.13171	5.269	2.97141e-07	1.04707e-05	6.14803
CYCSL1	-0.0856962	7.88285	-5.2672	2.99773e-07	1.05433e-05	6.13955
CENPN	-0.057211	7.57494	-5.26484	3.03252e-07	1.06455e-05	6.12846
Magmas	0.117692	9.10375	5.26234	3.06996e-07	1.07565e-05	6.11666
COX6C	-0.243774	11.0803	-5.2596	3.11145e-07	1.08812e-05	6.10376
POLR1E	-0.0944838	8.04609	-5.25197	3.2296e-07	1.12731e-05	6.06793
APLP2	0.113361	8.37833	5.24938	3.27081e-07	1.13955e-05	6.05574
RPL39	-0.565423	11.9313	-5.24712	3.30709e-07	1.15002e-05	6.04514
RIT1	-0.125581	8.00436	-5.24446	3.3504e-07	1.1629e-05	6.03263
MAP2K1IP1	-0.326527	8.73239	-5.24321	3.37089e-07	1.16782e-05	6.02677
LOC441246	-0.38417	11.7807	-5.23733	3.46904e-07	1.19832e-05	5.99919
IAH1	-0.201171	8.70879	-5.23716	3.47188e-07	1.19832e-05	5.9984
C16orf44	0.0954305	8.34834	5.23628	3.48677e-07	1.20121e-05	5.99429
RHBDF2	0.143545	9.11205	5.2339	3.52756e-07	1.21301e-05	5.98311
PAK1IP1	-0.076105	7.83059	-5.23107	3.5765e-07	1.22756e-05	5.96987
MYB	-0.120915	7.93762	-5.22907	3.61158e-07	1.23564e-05	5.96049
ARMET	-0.191655	9.59693	-5.22896	3.61342e-07	1.23564e-05	5.96
TRIM11	0.0907534	8.14068	5.22849	3.62169e-07	1.23619e-05	5.9578
ZNF350	-0.0969276	7.73603	-5.22603	3.6654e-07	1.2488e-05	5.94627
EGLN2	0.0849834	9.57394	5.22295	3.72085e-07	1.26536e-05	5.93185
CCT2	-0.255917	8.76318	-5.22089	3.75823e-07	1.27573e-05	5.92224
AKAP13	0.128288	9.17451	5.2169	3.83185e-07	1.29834e-05	5.9036
C19orf39	0.114817	8.0825	5.21294	3.90636e-07	1.32116e-05	5.8851
DPP8	0.0737816	8.23335	5.21251	3.91465e-07	1.32155e-05	5.88306
OMA1	-0.0830808	7.95664	-5.18712	4.42772e-07	1.49204e-05	5.76475
REC8	0.150298	8.35883	5.18304	4.51615e-07	1.51907e-05	5.74575
NAT5	-0.126819	8.64174	-5.18046	4.57288e-07	1.53536e-05	5.73376
NOL7	-0.142586	10.5978	-5.17896	4.60627e-07	1.54377e-05	5.72678
SHKBP1	0.27778	9.5171	5.17772	4.63391e-07	1.55022e-05	5.72103
C11orf48	-0.1488	8.94864	-5.17725	4.64449e-07	1.55096e-05	5.71884
RPL35	-0.354755	11.5904	-5.17374	4.72393e-07	1.57464e-05	5.70255
KRCC1	-0.145325	7.84066	-5.17074	4.79284e-07	1.59348e-05	5.68864
MAN2A2	0.162105	8.72842	5.17053	4.79766e-07	1.59348e-05	5.68768
PSMC1	-0.105218	10.7658	-5.16861	4.84245e-07	1.60547e-05	5.67876
CYLD	0.0866973	8.70731	5.1661	4.90152e-07	1.62215e-05	5.66711
LILRB3	0.172203	13.2973	5.16447	4.94034e-07	1.63208e-05	5.65954
MRPL27	-0.0517559	7.76451	-5.16069	5.0313e-07	1.65916e-05	5.64202
KIAA0556	0.132544	8.38681	5.15886	5.0759e-07	1.67089e-05	5.63354
TPRKB	-0.0615782	7.67464	-5.15749	5.10935e-07	1.67892e-05	5.62724
PCMT1	-0.275627	10.0944	-5.15554	5.15764e-07	1.69178e-05	5.6182
CHFR	0.130306	10.3651	5.15304	5.22024e-07	1.70928e-05	5.60662
EIF2A	-0.225274	8.52052	-5.14472	5.43378e-07	1.77606e-05	5.56813
ARID4B	-0.0999339	8.36574	-5.14133	5.52316e-07	1.80209e-05	5.55247
LOC728417	0.218526	8.42192	5.13925	5.57868e-07	1.817e-05	5.54287
THBS1	0.188857	7.90125	5.13751	5.62554e-07	1.82904e-05	5.53484
MUSTN1	0.0588388	7.69231	5.1346	5.70467e-07	1.85151e-05	5.52143
RRP15	-0.0922218	7.73932	-5.13202	5.77591e-07	1.87135e-05	5.50951
CUTL1	0.193129	9.22691	5.13147	5.79125e-07	1.87305e-05	5.50697
LOC648710	0.0941547	7.80121	5.12969	5.84102e-07	1.88584e-05	5.49875
NDUFS3	-0.158064	9.50881	-5.12567	5.95484e-07	1.91635e-05	5.48023
PMPCB	-0.152764	9.1003	-5.12562	5.95624e-07	1.91635e-05	5.48001
LRP3	0.162495	8.32954	5.12274	6.03918e-07	1.93967e-05	5.46673
PSMA6	-0.393168	9.48347	-5.12207	6.05857e-07	1.94252e-05	5.46365
ASNSD1	-0.289365	8.85057	-5.12006	6.11714e-07	1.95791e-05	5.45442
ATXN7L3	0.133619	9.44488	5.11704	6.20657e-07	1.9831e-05	5.44049
CIR	-0.131525	7.89459	-5.11077	6.39564e-07	2.03999e-05	5.41169
PPIH	-0.118002	8.60583	-5.10902	6.44963e-07	2.05355e-05	5.40363
BTBD10	-0.141739	8.21348	-5.10867	6.46037e-07	2.05355e-05	5.40203
LOC647340	-0.419647	9.86349	-5.10714	6.50805e-07	2.06516e-05	5.39498
PAX7	-0.131464	7.95251	-5.10579	6.55004e-07	2.07493e-05	5.3888
UBE2G1	0.0789135	8.54307	5.10388	6.61023e-07	2.08878e-05	5.38003
TMUB2	0.113716	8.61636	5.10338	6.62606e-07	2.08878e-05	5.37773
SAR1B	-0.0813286	7.76781	-5.10333	6.62764e-07	2.08878e-05	5.3775
PIK3CD	0.217607	10.4501	5.10291	6.64102e-07	2.08944e-05	5.37557
INPPL1	0.193687	9.68349	5.1019	6.67312e-07	2.09597e-05	5.37094
SLC26A6	0.0356618	7.66065	5.10062	6.71408e-07	2.10526e-05	5.36507
KCNMB1	0.123133	8.28866	5.09941	6.75299e-07	2.11388e-05	5.35952
PIK3R1	-0.0582095	8.03201	-5.09809	6.79591e-07	2.1232e-05	5.35344
DVL3	0.128075	8.37946	5.09779	6.80571e-07	2.1232e-05	5.35206
CDK5RAP3	0.0932493	8.98556	5.0878	7.13841e-07	2.22324e-05	5.30627
FCER1A	-0.492891	9.21073	-5.08593	7.20247e-07	2.23942e-05	5.2977
CLCN7	0.208726	10.6924	5.08477	7.24239e-07	2.24806e-05	5.2924
IDUA	0.105106	8.13681	5.08284	7.30933e-07	2.26504e-05	5.28357
SIGLECP16	0.0958079	7.70511	5.07986	7.41377e-07	2.29356e-05	5.26996
ARV1	-0.108847	7.81276	-5.07852	7.46136e-07	2.30369e-05	5.26382
CCDC58	-0.0948623	7.59797	-5.07824	7.47143e-07	2.30369e-05	5.26253
TPCN2	0.129562	8.38666	5.07634	7.53933e-07	2.32034e-05	5.25385
LOC646434	0.176262	8.06057	5.07603	7.55051e-07	2.32034e-05	5.25243
MUS81	0.0917495	8.45298	5.06802	7.84401e-07	2.40654e-05	5.21585
C13orf27	-0.36425	9.1989	-5.06275	8.04332e-07	2.4636e-05	5.19179
CECR6	0.223839	8.60916	5.06024	8.13976e-07	2.48902e-05	5.18036
COIL	-0.109172	8.21886	-5.05914	8.18252e-07	2.49797e-05	5.17533
NUDT3	-0.126903	9.2728	-5.05616	8.29914e-07	2.52939e-05	5.16176
MAPK7	0.0461205	7.77415	5.05093	8.5082e-07	2.58884e-05	5.1379
MRPL18	-0.135489	8.79575	-5.04908	8.58316e-07	2.60736e-05	5.12949
DEF8	0.0827709	8.85003	5.04636	8.69453e-07	2.63687e-05	5.11713
TRIM38	0.177738	9.78564	5.04394	8.79479e-07	2.66291e-05	5.10613
ETFA	-0.193879	9.54949	-5.03408	9.21562e-07	2.78577e-05	5.06132
STX7	-0.0791509	7.77415	-5.02212	9.75234e-07	2.9432e-05	5.00706
C19orf42	-0.086989	8.16654	-5.02091	9.80806e-07	2.9552e-05	5.00159
MNT	0.175571	9.68045	5.02032	9.83587e-07	2.95876e-05	4.99888
CCDC5	-0.0887796	7.58991	-5.01541	1.00665e-06	3.02321e-05	4.97667
PSMD6	-0.121121	9.11289	-5.01469	1.01006e-06	3.02853e-05	4.97343
HYLS1	-0.0819519	8.02053	-5.01086	1.02852e-06	3.07892e-05	4.95606
LOC440737	-0.365135	9.71155	-5.00795	1.04275e-06	3.11515e-05	4.9429
ZNF770	-0.105659	7.99938	-5.00769	1.044e-06	3.11515e-05	4.94175
LEPROT	0.193484	10.0535	5.00684	1.0482e-06	3.12039e-05	4.9379
RPL30	-0.307435	13.0632	-5.00655	1.04966e-06	3.12039e-05	4.93657
APOO	-0.0557108	7.74101	-5.00631	1.05081e-06	3.12039e-05	4.93551
FUK	0.113644	8.27185	5.00429	1.06087e-06	3.14521e-05	4.92638
LZTR1	0.152496	9.21124	4.99726	1.09664e-06	3.24605e-05	4.89461
C1orf59	-0.202091	9.23488	-4.9967	1.0995e-06	3.24931e-05	4.89211
RNUXA	-0.070223	7.77943	-4.98592	1.15675e-06	3.41176e-05	4.84347
APBB1IP	0.224503	11.9672	4.98566	1.15816e-06	3.41176e-05	4.84231
C1orf162	0.17132	12.4232	4.97891	1.19548e-06	3.51613e-05	4.81192
HTRA2	0.0653569	8.14153	4.97842	1.19823e-06	3.51861e-05	4.80972
UFSP2	-0.0581337	7.7036	-4.97584	1.21286e-06	3.55592e-05	4.7981
ABR	0.0644431	8.43047	4.97529	1.21599e-06	3.55946e-05	4.79563
LOC642255	0.0377625	7.68782	4.97345	1.22651e-06	3.5846e-05	4.78737
FAM46A	0.183696	10.739	4.9649	1.27671e-06	3.72542e-05	4.74895
ZBTB43	0.105681	8.63299	4.95772	1.32039e-06	3.84679e-05	4.71673
PARL	-0.112038	8.83331	-4.95622	1.3297e-06	3.86785e-05	4.70999
MKL1	0.159886	8.92159	4.95557	1.33373e-06	3.87347e-05	4.7071
VBP1	-0.271927	8.77274	-4.95462	1.33965e-06	3.88457e-05	4.70286
VPS13B	0.0735366	7.92259	4.95268	1.35189e-06	3.91096e-05	4.69415
SOLH	0.202726	8.71202	4.95251	1.35298e-06	3.91096e-05	4.69337
SULT1A4	0.0908312	8.35287	4.9518	1.35749e-06	3.91789e-05	4.69018
ULK1	0.108985	9.22657	4.94873	1.37712e-06	3.96835e-05	4.67644
PPP1R14B	0.135499	9.37263	4.94317	1.41336e-06	4.06501e-05	4.65156
BRPF1	0.119288	9.39882	4.94291	1.41506e-06	4.06501e-05	4.65041
NDST2	0.126845	8.8438	4.94061	1.43033e-06	4.10248e-05	4.64014
MSH6	-0.125541	8.42071	-4.93872	1.44304e-06	4.12826e-05	4.63166
FLJ45909	0.153363	8.72844	4.93861	1.44377e-06	4.12826e-05	4.63118
HINT1	-0.547228	10.2715	-4.93546	1.46517e-06	4.18296e-05	4.61709
CCDC149	0.108335	7.80983	4.93396	1.47545e-06	4.20583e-05	4.6104
ITGA3	-0.0549957	7.64707	-4.93324	1.48039e-06	4.21343e-05	4.6072
ABCE1	-0.156613	8.0889	-4.93028	1.50098e-06	4.26545e-05	4.59398
EML4	-0.197895	9.29641	-4.92638	1.52849e-06	4.33698e-05	4.57658
ZNF282	0.1089	8.17266	4.92536	1.53581e-06	4.35108e-05	4.57201
BLCAP	-0.0888472	8.84616	-4.92334	1.5503e-06	4.37721e-05	4.56302
MKNK1	0.105533	8.9143	4.92332	1.55046e-06	4.37721e-05	4.56292
WDR75	-0.166534	8.66786	-4.92299	1.55283e-06	4.37721e-05	4.56146
SPTLC2	0.108755	8.32591	4.92276	1.5545e-06	4.37721e-05	4.56043
KIAA1147	-0.0742626	8.11371	-4.9174	1.59377e-06	4.48097e-05	4.53655
CKLF	-0.308449	11.5891	-4.91609	1.60351e-06	4.50152e-05	4.53072
STAB1	0.122222	7.80509	4.91576	1.60603e-06	4.50176e-05	4.52921
ADCY4	0.134736	7.95984	4.91307	1.62622e-06	4.55144e-05	4.51726
TUBGCP6	0.0646207	7.87794	4.90956	1.65294e-06	4.61925e-05	4.50165
MRCL3	-0.177758	13.0449	-4.90898	1.65742e-06	4.62479e-05	4.49906
ATG16L2	0.236915	9.14249	4.90525	1.68644e-06	4.69866e-05	4.48245
UNC13D	0.138188	8.22245	4.90099	1.72009e-06	4.77791e-05	4.46355
RPA2	-0.178143	10.2314	-4.9009	1.72082e-06	4.77791e-05	4.46314
CRIPT	-0.150094	8.42815	-4.90067	1.72263e-06	4.77791e-05	4.46213
LRWD1	0.153585	8.71004	4.89987	1.72908e-06	4.78861e-05	4.45856
LSM8	-0.0656034	7.55062	-4.89793	1.74466e-06	4.8176e-05	4.44997
ABTB1	0.21534	11.045	4.8979	1.74495e-06	4.8176e-05	4.44981
RGS19	0.153483	9.39717	4.8976	1.74736e-06	4.8176e-05	4.44849
BEX5	-0.0536931	7.60583	-4.89671	1.75459e-06	4.83034e-05	4.44454
TNK2	0.0860259	8.93147	4.89522	1.7668e-06	4.85674e-05	4.4379
LOC90379	0.0684121	8.16222	4.89384	1.77812e-06	4.88059e-05	4.43179
PRR14	0.14177	10.318	4.89043	1.80648e-06	4.95109e-05	4.41665
GOLGA5	-0.0956655	8.50982	-4.89011	1.80916e-06	4.9511e-05	4.41523
EXOC7	0.0817117	8.71975	4.88119	1.88542e-06	5.15217e-05	4.37573
CORO7	0.195971	9.66783	4.8805	1.89143e-06	5.16098e-05	4.37268
TOP2B	-0.189926	10.1565	-4.87907	1.90396e-06	5.18751e-05	4.36637
TEGT	0.151736	13.1196	4.87874	1.9069e-06	5.18788e-05	4.36489
DCUN1D5	-0.13144	7.92208	-4.87355	1.95324e-06	5.29888e-05	4.34192
EEF1D	-0.0981331	8.33693	-4.87345	1.95413e-06	5.29888e-05	4.34148
TMEM14C	-0.179953	9.03222	-4.87321	1.95629e-06	5.29888e-05	4.34043
DNAJC15	-0.138472	7.94546	-4.87259	1.96193e-06	5.3064e-05	4.33767
KLHDC8B	0.212898	8.55509	4.86998	1.98568e-06	5.36278e-05	4.32616
RASSF1	0.0973836	8.67204	4.86821	2.00205e-06	5.39912e-05	4.31831
CLN3	0.129194	8.7048	4.86629	2.0198e-06	5.43811e-05	4.30986
LOC641710	0.25486	8.65066	4.86602	2.02239e-06	5.43811e-05	4.30864
MTERFD1	-0.108892	7.96742	-4.8652	2.03e-06	5.45064e-05	4.30505
SLC9A8	0.161346	8.70653	4.8636	2.04509e-06	5.48321e-05	4.29796
YIPF6	0.176259	9.89403	4.86089	2.07083e-06	5.54418e-05	4.286
PPA2	-0.0899457	7.81211	-4.85956	2.08356e-06	5.57022e-05	4.28013
TCF25	0.13389	9.91075	4.85912	2.08778e-06	5.57343e-05	4.2782
BCCIP	-0.0768797	7.84231	-4.85511	2.12673e-06	5.66923e-05	4.26052
ZBTB20	0.129387	8.63286	4.85421	2.13559e-06	5.68467e-05	4.25654
GHDC	0.120631	8.61883	4.85354	2.14216e-06	5.69397e-05	4.2536
UPF2	-0.0899214	8.45221	-4.85251	2.15235e-06	5.71284e-05	4.24907
RSRC1	-0.0837743	7.73071	-4.84828	2.19466e-06	5.81678e-05	4.23045
PABPN1	0.134861	9.75897	4.84638	2.21396e-06	5.85955e-05	4.22208
PGS1	0.200496	9.99884	4.845	2.22811e-06	5.88177e-05	4.21599
DDX10	-0.0937801	8.10538	-4.84494	2.22872e-06	5.88177e-05	4.21573
TBC1D15	-0.169267	8.38095	-4.84426	2.23572e-06	5.89184e-05	4.21273
PDCD4	-0.118696	9.619	-4.84283	2.2505e-06	5.92236e-05	4.20643
SIPA1	0.14936	9.78584	4.84233	2.25567e-06	5.92753e-05	4.20423
MAP3K11	0.195377	9.4143	4.83863	2.29434e-06	6.02062e-05	4.18798
LOC728554	-0.0836452	8.16279	-4.8356	2.32654e-06	6.09646e-05	4.17465
NPHP4	0.0450271	7.64852	4.83215	2.36372e-06	6.18512e-05	4.15949
DKC1	-0.132656	9.32299	-4.83138	2.37203e-06	6.19533e-05	4.15613
PPM1F	0.238769	11.2594	4.83117	2.37432e-06	6.19533e-05	4.15521
FLJ11783	0.0846608	8.11942	4.83035	2.38331e-06	6.21002e-05	4.1516
VPS33B	0.100309	8.4654	4.82901	2.39798e-06	6.23947e-05	4.14573
BICD2	0.0936001	8.93645	4.82803	2.40883e-06	6.2589e-05	4.14142
ANKS1A	0.113815	8.62205	4.82735	2.41631e-06	6.26954e-05	4.13845
PHF1	0.0725214	8.14327	4.82681	2.42231e-06	6.27628e-05	4.13608
THOC3	-0.102727	8.07011	-4.82618	2.42935e-06	6.28572e-05	4.13331
ZNF146	-0.0749091	7.79924	-4.82524	2.43978e-06	6.30391e-05	4.12921
ZNF700	-0.125795	8.41701	-4.82189	2.47763e-06	6.39277e-05	4.1145
SLCO3A1	0.0877196	8.41903	4.81967	2.50294e-06	6.44908e-05	4.10478
LOC162073	0.123707	8.09699	4.81826	2.51918e-06	6.4819e-05	4.0986
ITGB2	0.167178	14.0503	4.81686	2.53544e-06	6.51468e-05	4.09245
C6orf111	-0.19232	8.91234	-4.81327	2.57744e-06	6.60139e-05	4.07674
LOC651894	-0.300133	11.179	-4.81321	2.5781e-06	6.60139e-05	4.0765
VAMP8	-0.278555	10.8936	-4.81299	2.58067e-06	6.60139e-05	4.07555
MPHOSPH1	-0.111838	7.80883	-4.81276	2.58346e-06	6.60139e-05	4.07451
LOC729776	-0.0845047	8.10555	-4.812	2.59242e-06	6.60859e-05	4.0712
FADD	0.127118	9.30713	4.81192	2.59342e-06	6.60859e-05	4.07083
ETV3	0.0815378	8.06736	4.8115	2.59841e-06	6.61218e-05	4.069
ZC3H3	0.151332	9.33424	4.80755	2.64581e-06	6.72355e-05	4.05172
LOC646766	-0.353983	10.797	-4.8065	2.65852e-06	6.74659e-05	4.04714
NICN1	0.121305	8.85049	4.80566	2.6687e-06	6.76315e-05	4.04349
LOC647361	-0.386732	12.5301	-4.80461	2.68162e-06	6.77825e-05	4.03887
ZNF562	0.126988	8.65119	4.80437	2.68454e-06	6.77825e-05	4.03783
DENND1C	0.172078	8.7692	4.80428	2.68565e-06	6.77825e-05	4.03743
PAQR6	0.0528002	7.65547	4.80127	2.7228e-06	6.86265e-05	4.02431
HIGD1A	-0.188479	8.43247	-4.79825	2.76071e-06	6.94874e-05	4.01109
C16orf56	0.133403	8.92871	4.79653	2.78242e-06	6.99386e-05	4.00361
COPS3	-0.155529	9.97826	-4.79554	2.79512e-06	7.01625e-05	3.99925
GORASP1	0.110237	8.87885	4.79426	2.81149e-06	7.04777e-05	3.99368
RPP40	-0.071393	7.93518	-4.79293	2.82853e-06	7.08088e-05	3.9879
ZNF319	0.118178	9.10966	4.78999	2.86682e-06	7.16704e-05	3.97505
RPL41	-0.208205	10.5004	-4.78948	2.87341e-06	7.17383e-05	3.97286
FKBP3	-0.0673954	7.57857	-4.7875	2.89953e-06	7.22929e-05	3.96421
SNORA70	0.147424	8.57581	4.78699	2.90631e-06	7.23643e-05	3.96198
PCM1	-0.13004	9.04344	-4.78559	2.92489e-06	7.2729e-05	3.95589
LOC401357	0.331942	10.5389	4.78262	2.96469e-06	7.36199e-05	3.94298
BRI3	0.174958	11.4973	4.78145	2.98062e-06	7.39163e-05	3.93786
CLEC4A	-0.228124	9.44915	-4.77991	3.00158e-06	7.43364e-05	3.93116
NISCH	0.13963	9.45453	4.77851	3.02081e-06	7.47126e-05	3.92506
UNC50	-0.156337	9.89515	-4.77738	3.03628e-06	7.49949e-05	3.92018
TYW3	-0.0778996	7.65256	-4.77571	3.05953e-06	7.54684e-05	3.9129
PPIL5	-0.0368661	7.7013	-4.77385	3.08549e-06	7.60074e-05	3.90482
DEK	-0.301242	8.52932	-4.76696	3.18377e-06	7.83242e-05	3.87487
CPT1B	0.0716567	7.94543	4.76402	3.22649e-06	7.92696e-05	3.86214
RABGGTB	-0.095726	8.13458	-4.76128	3.26689e-06	8.01558e-05	3.85026
HMGCS1	-0.126546	8.01393	-4.76001	3.28587e-06	8.05148e-05	3.84472
FLJ42957	0.211237	8.48991	4.75717	3.32848e-06	8.14509e-05	3.83242
EBAG9	-0.070314	7.92254	-4.75686	3.33317e-06	8.1458e-05	3.83107
RELL2	0.0592064	7.81043	4.75625	3.34243e-06	8.15765e-05	3.82842
GDPD3	0.0763097	7.90125	4.75443	3.37017e-06	8.21451e-05	3.82053
LOC652595	-0.112696	8.40052	-4.75157	3.41407e-06	8.30032e-05	3.80817
ANKMY2	-0.0943065	7.84776	-4.75155	3.41435e-06	8.30032e-05	3.80809
MTCP1	-0.112696	8.39006	-4.74733	3.48028e-06	8.4495e-05	3.78983
TRAPPC2L	-0.160115	9.37312	-4.74587	3.50348e-06	8.49468e-05	3.78349
C1GALT1C1	-0.0474281	7.66559	-4.74315	3.54688e-06	8.58864e-05	3.77173
ABHD4	0.110629	8.17901	4.74083	3.58431e-06	8.66794e-05	3.76171
RPS4X	-0.246186	12.1477	-4.73558	3.67046e-06	8.86316e-05	3.73903
MKNK2	0.184986	10.6336	4.73533	3.67462e-06	8.86316e-05	3.73795
NKIRAS1	-0.0673946	7.59795	-4.73082	3.75027e-06	9.03386e-05	3.71849
CKS2	-0.0914792	7.65963	-4.72989	3.76604e-06	9.06005e-05	3.71449
PADI4	0.304151	11.7548	4.72359	3.87485e-06	9.29824e-05	3.6873
STXBP2	0.204235	11.1038	4.72355	3.87551e-06	9.29824e-05	3.68714
UPP1	0.0906336	8.95833	4.72329	3.88013e-06	9.29824e-05	3.686
E2F3	-0.238326	9.12003	-4.7206	3.92748e-06	9.39952e-05	3.67442
LSM7	-0.198535	9.11232	-4.71587	4.01207e-06	9.58956e-05	3.65408
HBXIP	-0.0744855	9.10228	-4.71063	4.10802e-06	9.80625e-05	3.63152
GNS	0.181394	12.0543	4.70927	4.13325e-06	9.85375e-05	3.62568
C12orf11	-0.0548638	7.65192	-4.70758	4.16475e-06	9.91383e-05	3.61844
C2orf25	-0.16833	9.80869	-4.70735	4.16917e-06	9.91383e-05	3.61742
TOP3B	0.110192	8.35499	4.70499	4.21367e-06	0.000100068	3.60729
ARID3B	0.119296	9.1184	4.70257	4.25971e-06	0.000101032	3.59692
HDHD2	-0.0931772	7.89605	-4.70081	4.2936e-06	0.000101705	3.58936
C9orf164	0.199654	9.78331	4.69987	4.31177e-06	0.000102005	3.58533
PARK7	-0.158752	8.55053	-4.69766	4.35491e-06	0.000102894	3.57583
RBM33	0.158232	10.2003	4.69736	4.36066e-06	0.000102898	3.57457
XYLT2	0.109504	9.08371	4.69262	4.45452e-06	0.000104979	3.55425
PNRC2	-0.152359	8.49045	-4.69119	4.48327e-06	0.000105522	3.54811
PRKCD	0.0951561	9.63193	4.68623	4.58426e-06	0.000107717	3.52686
KIAA1881	0.169677	8.05994	4.68604	4.58816e-06	0.000107717	3.52605
FAM127B	0.0457737	7.8104	4.68454	4.61918e-06	0.000108308	3.51962
FBXO8	-0.0825796	8.03298	-4.68256	4.6602e-06	0.000109131	3.51119
ZDHHC8	0.15509	10.0105	4.68227	4.66634e-06	0.000109137	3.50993
TBC1D2	0.129516	8.43843	4.68182	4.67576e-06	0.000109219	3.50801
PKIA	-0.0610586	7.65642	-4.67885	4.73846e-06	0.000110544	3.4953
MED12	0.133471	8.25977	4.67605	4.79823e-06	0.000111797	3.48335
CLPX	-0.0873887	8.23501	-4.67419	4.83828e-06	0.000112425	3.47542
CPEB3	0.0578132	7.98995	4.67404	4.84164e-06	0.000112425	3.47475
LOC646144	0.0461283	7.63827	4.67396	4.84338e-06	0.000112425	3.47441
BEST1	0.227469	9.07988	4.67364	4.85024e-06	0.000112443	3.47306
CD160	-0.1483	7.91283	-4.67297	4.86493e-06	0.000112642	3.47018
TMEM16F	0.110625	8.5981	4.66945	4.94208e-06	0.000114286	3.45517
LATS2	0.0773649	7.8957	4.6681	4.97212e-06	0.000114837	3.44939
PLOD1	0.18396	9.67812	4.66712	4.99395e-06	0.000115172	3.44521
BEXL1	-0.0795455	8.06264	-4.66689	4.99908e-06	0.000115172	3.44423
WWP1	-0.0975903	8.06843	-4.66099	5.13272e-06	0.000118104	3.41907
C11orf67	-0.0671349	7.76856	-4.66042	5.14571e-06	0.000118228	3.41666
LOC400499	0.0715441	7.64684	4.66019	5.15092e-06	0.000118228	3.4157
HNRPA2B1	-0.236729	10.5376	-4.65685	5.22833e-06	0.000119856	3.40147
UGCGL1	0.0853732	7.97105	4.64759	5.44905e-06	0.000124762	3.36205
PDCD5	-0.105482	8.19184	-4.64675	5.46944e-06	0.000125074	3.35849
CNNM3	0.179147	8.864	4.64588	5.49062e-06	0.000125403	3.3548
HSZFP36	-0.0748291	7.68105	-4.64355	5.54806e-06	0.000126559	3.34488
FBXL6	0.0694168	7.98123	4.64234	5.57797e-06	0.000127084	3.33975
ADPGK	0.104067	9.32003	4.63469	5.77115e-06	0.000131324	3.3073
GLT25D1	0.162056	10.1323	4.62955	5.90463e-06	0.000134196	3.2855
RCN1	-0.105691	8.03449	-4.62771	5.95296e-06	0.000135128	3.27773
LOC387841	-0.182409	11.6533	-4.62689	5.97473e-06	0.000135457	3.27425
CHMP4A	-0.11285	8.9593	-4.62507	6.02332e-06	0.000136391	3.26653
LOC730953	0.150253	8.01555	4.62271	6.08669e-06	0.000137657	3.25656
MRPL13	-0.13028	7.84168	-4.62145	6.1208e-06	0.00013826	3.25123
SYTL3	0.168961	9.2677	4.61929	6.17981e-06	0.000139423	3.24209
NSFL1C	0.149088	9.16105	4.6164	6.25971e-06	0.000140967	3.22985
MTA1	0.0939888	8.52512	4.61626	6.26349e-06	0.000140967	3.22927
TYSND1	0.116642	9.04251	4.61509	6.29603e-06	0.000141527	3.22433
COMMD10	-0.128747	8.01973	-4.61172	6.39082e-06	0.000143483	3.21009
VPS52	0.117336	8.73615	4.61141	6.39951e-06	0.000143504	3.2088
C12orf49	-0.0738978	7.70543	-4.61062	6.42198e-06	0.000143834	3.20546
KIAA1602	0.138311	8.32016	4.60562	6.56595e-06	0.00014688	3.18434
ANKRD11	0.0691241	8.32119	4.60499	6.58422e-06	0.000147111	3.18169
MAP4K2	0.120329	10.7297	4.59779	6.79732e-06	0.000151689	3.15134
LOC285908	0.0892428	8.05335	4.59707	6.81887e-06	0.000151987	3.14833
ARHGAP9	0.177727	11.1857	4.59569	6.86072e-06	0.000152736	3.1425
C8orf59	-0.207511	8.11642	-4.59363	6.92344e-06	0.000153947	3.13383
LLGL1	0.123117	8.63966	4.5914	6.99202e-06	0.000155285	3.12444
UQCRC2	-0.156781	8.00203	-4.59065	7.01512e-06	0.000155611	3.1213
CCDC97	0.108577	9.25808	4.58843	7.08449e-06	0.000156832	3.11193
DAGLB	0.117571	8.90094	4.58834	7.08713e-06	0.000156832	3.11157
CHD2	-0.0741558	7.9621	-4.58698	7.1299e-06	0.00015759	3.10584
PNPLA6	0.166945	10.291	4.5845	7.2084e-06	0.000159135	3.09541
GALK1	0.131646	10.13	4.58399	7.22446e-06	0.000159179	3.09329
LOC653103	0.0498528	7.99426	4.58389	7.22759e-06	0.000159179	3.09288
DENR	-0.12769	9.02607	-4.57927	7.37659e-06	0.000162267	3.07344
MRPL1	-0.067683	7.4711	-4.57605	7.48198e-06	0.00016439	3.05993
ZNF169	0.0559799	7.77011	4.57439	7.53681e-06	0.000165399	3.05298
ACTL6A	-0.10194	8.4238	-4.57233	7.60554e-06	0.000166709	3.04434
TMEM115	0.0913675	8.57635	4.57075	7.65858e-06	0.000167673	3.03772
BZW2	-0.108078	8.52581	-4.57014	7.67922e-06	0.000167926	3.03516
FAM3A	0.148132	9.69232	4.56935	7.70574e-06	0.000168307	3.03187
MCEE	-0.133943	8.19755	-4.56868	7.72872e-06	0.00016861	3.02904
SKIV2L2	-0.138326	7.97405	-4.56699	7.78644e-06	0.000169669	3.02195
SFXN5	0.107926	8.05761	4.56532	7.84359e-06	0.000170713	3.01499
CCNI	0.127575	13.9173	4.56464	7.86729e-06	0.000171028	3.01212
FRAT1	0.181528	8.71181	4.56338	7.91096e-06	0.000171775	3.00685
PCNXL3	0.11239	8.51677	4.55877	8.07265e-06	0.000175081	2.98758
NSMCE1	-0.120002	8.91198	-4.55692	8.13859e-06	0.000176304	2.97984
AGPS	-0.0934789	7.94643	-4.55649	8.1542e-06	0.000176436	2.97801
ZWILCH	-0.0366099	7.57307	-4.5561	8.16795e-06	0.000176527	2.97641
NUDT1	-0.081908	8.26712	-4.55382	8.25006e-06	0.000178084	2.96689
IDS	0.108999	9.0844	4.55357	8.25925e-06	0.000178084	2.96583
GAK	0.0587041	8.56521	4.5498	8.3971e-06	0.000180846	2.95007
C6orf160	-0.273246	9.11351	-4.54597	8.53911e-06	0.00018369	2.93411
RAB12	0.1092	8.74513	4.54428	8.60254e-06	0.00018484	2.92707
LOC642267	0.0562961	7.64559	4.54211	8.68477e-06	0.00018639	2.91801
DYNC2LI1	-0.0469174	7.47424	-4.54108	8.72397e-06	0.000187014	2.91372
LOC641693	0.116479	7.8297	4.53431	8.98671e-06	0.000192424	2.88549
TBC1D3B	0.071681	7.85201	4.532	9.07774e-06	0.000194061	2.87589
EXOSC8	-0.107662	8.29315	-4.53184	9.08416e-06	0.000194061	2.87522
SUOX	0.0479306	7.88098	4.53125	9.10742e-06	0.000194334	2.87279
MAST3	0.216432	10.4107	4.52682	9.28552e-06	0.000197906	2.85436
ANKMY1	0.0645665	7.93518	4.52621	9.31053e-06	0.00019821	2.8518
TMEM30A	-0.113151	7.94911	-4.52512	9.35491e-06	0.000198926	2.84728
RAC2	0.127844	13.3758	4.52332	9.42866e-06	0.000200264	2.8398
PARP10	0.102511	8.28786	4.5192	9.5997e-06	0.000203663	2.8227
GPR18	-0.167065	8.46642	-4.51647	9.71482e-06	0.00020587	2.81136
PLEKHB2	0.0934015	8.72723	4.51208	9.90241e-06	0.000209605	2.79316
CLNS1A	-0.210463	9.34494	-4.51177	9.91608e-06	0.000209654	2.79185
GZMA	-0.439678	10.2477	-4.51001	9.99215e-06	0.000211022	2.78458
ZNF148	0.153234	11.084	4.50858	1.00547e-05	0.0002121	2.77865
CTNS	0.0559769	8.03161	4.5076	1.00978e-05	0.000212766	2.77458
EFHD2	0.148495	12.9052	4.50605	1.01662e-05	0.000213903	2.76816
C20orf20	-0.105992	8.66994	-4.50585	1.01748e-05	0.000213903	2.76735
RAD21	-0.125535	8.53978	-4.50276	1.03127e-05	0.000216555	2.75455
NACAP1	-0.080873	7.61378	-4.50205	1.03445e-05	0.000216977	2.75162
ZYG11B	0.184734	10.5272	4.50032	1.04225e-05	0.000218291	2.74447
MGC3207	0.0820737	8.48153	4.49985	1.0444e-05	0.000218291	2.74251
FLOT2	0.183052	12.9882	4.49964	1.04535e-05	0.000218291	2.74165
RBCK1	0.153707	9.2847	4.49962	1.04544e-05	0.000218291	2.74157
FASTK	0.0662655	8.23271	4.49931	1.04688e-05	0.000218292	2.74026
FHOD1	0.124116	8.79863	4.4991	1.0478e-05	0.000218292	2.73942
STX4	0.11679	9.59697	4.49836	1.0512e-05	0.000218754	2.73634
KIAA1754	0.195783	10.1088	4.49775	1.054e-05	0.00021909	2.73381
TOP3A	0.104316	8.44825	4.49721	1.05649e-05	0.00021936	2.73157
NME7	-0.0418349	7.5544	-4.49616	1.06132e-05	0.000220117	2.72723
FOXO3	0.116639	9.21203	4.49478	1.06767e-05	0.000221186	2.72156
POLB	-0.163803	9.1439	-4.49385	1.07202e-05	0.000221838	2.71769
C17orf56	0.0799963	7.9366	4.49279	1.07696e-05	0.000222612	2.71332
MAK10	-0.0363787	7.56454	-4.488	1.0996e-05	0.000226895	2.69354
FAM98C	0.0689483	7.96658	4.48789	1.10014e-05	0.000226895	2.69307
DHX34	0.0978167	8.20413	4.48649	1.10683e-05	0.000228021	2.68731
MTCH1	0.136287	11.8149	4.48605	1.10891e-05	0.000228196	2.68552
NARFL	0.0687478	8.07482	4.48405	1.11861e-05	0.000229936	2.67724
RY1	-0.151143	8.41095	-4.48303	1.12358e-05	0.000230701	2.67303
CDK5R1	0.0869249	7.95507	4.482	1.12856e-05	0.000231468	2.66881
C21orf2	0.144245	8.57155	4.48072	1.13488e-05	0.000232506	2.66351
PLEKHM1	0.123636	8.91056	4.48037	1.13659e-05	0.000232598	2.66208
STRN4	0.113571	8.44857	4.47845	1.14608e-05	0.000234282	2.65417
AXIN1	0.080511	8.92462	4.47791	1.14878e-05	0.000234575	2.65193
UBR4	0.165433	9.91244	4.47741	1.15128e-05	0.000234826	2.64987
KTN1	-0.0965688	7.72978	-4.47593	1.15868e-05	0.000236074	2.64378
HRSP12	-0.0391623	7.50507	-4.47318	1.17257e-05	0.000238641	2.63245
HCG27	0.239242	9.6462	4.47204	1.17833e-05	0.00023955	2.62779
SH3BP5L	0.148572	9.00413	4.47015	1.188e-05	0.000241251	2.62002
BTD	0.0719859	8.04645	4.4673	1.20278e-05	0.000243985	2.60827
ARPC2	-0.0604527	10.3751	-4.46404	1.21984e-05	0.000247161	2.59488
MTHFS	-0.175828	8.95801	-4.4638	1.22111e-05	0.000247161	2.59389
AOAH	0.146832	9.14086	4.46299	1.2254e-05	0.000247758	2.59056
AMT	0.0930846	8.00529	4.46117	1.23504e-05	0.000249435	2.58311
IRAK1	0.135855	9.34281	4.45456	1.27083e-05	0.000256382	2.55597
KIF13B	0.0987795	8.39666	4.45402	1.27379e-05	0.000256479	2.55375
STK40	0.0978119	9.72576	4.45397	1.27408e-05	0.000256479	2.55354
IBTK	-0.125834	7.78777	-4.45089	1.29107e-05	0.000259616	2.54095
TRAT1	-0.187517	8.03591	-4.44974	1.29749e-05	0.000260625	2.53623
DENND3	0.196913	9.41162	4.4461	1.31803e-05	0.000264463	2.52131
ZNF545	-0.077528	7.80712	-4.44574	1.3201e-05	0.000264591	2.51982
TM2D3	-0.097011	8.40218	-4.44537	1.32215e-05	0.000264717	2.51834
BAX	-0.0731446	8.04673	-4.44493	1.32467e-05	0.000264802	2.51653
LOC642236	-0.0443709	7.76786	-4.4448	1.32544e-05	0.000264802	2.51598
CSF3R	0.237327	12.0033	4.44176	1.34289e-05	0.000267999	2.50356
RALA	-0.189491	9.40133	-4.44056	1.34988e-05	0.000269103	2.49863
GATS	0.153989	8.99168	4.44011	1.35249e-05	0.000269333	2.49679
ZUFSP	-0.0750183	7.72146	-4.43649	1.37373e-05	0.000273115	2.48199
LOC648470	-0.106711	7.93603	-4.43637	1.37443e-05	0.000273115	2.4815
SLC9A1	0.181816	9.61855	4.43552	1.37945e-05	0.000273537	2.47803
NTNG2	0.0809396	7.72821	4.43551	1.37951e-05	0.000273537	2.47799
TXNDC12	-0.251952	10.6014	-4.43287	1.39528e-05	0.000276366	2.4672
RECQL	-0.073466	7.87583	-4.43083	1.40755e-05	0.000278499	2.45888
LOC389787	-0.461236	9.59559	-4.42898	1.41878e-05	0.000280422	2.45133
CCDC91	-0.0839268	7.61463	-4.42793	1.4252e-05	0.00028139	2.44704
POL3S	0.0567955	7.66747	4.42687	1.43171e-05	0.000282374	2.44271
RAB11A	-0.226419	9.54649	-4.4264	1.43459e-05	0.000282641	2.4408
TRPC4AP	0.158709	9.88082	4.42589	1.43771e-05	0.000282679	2.43875
BNIP3	-0.12797	8.25744	-4.42587	1.43784e-05	0.000282679	2.43865
DAPK2	0.149605	8.24848	4.42486	1.44408e-05	0.000283605	2.43454
POU2F1	0.0998697	8.02343	4.42413	1.44862e-05	0.000284194	2.43156
CDC5L	-0.0968328	7.8053	-4.42378	1.45082e-05	0.000284323	2.43012
ING2	-0.0620093	7.89966	-4.42323	1.45425e-05	0.000284694	2.42788
MED10	-0.122677	8.86998	-4.42083	1.46928e-05	0.000287333	2.41811
BLVRA	-0.106412	8.02256	-4.42058	1.47088e-05	0.000287341	2.41708
ITGAL	0.191181	10.2084	4.41626	1.49837e-05	0.000292404	2.39949
LOC648343	-0.0706287	7.58158	-4.41573	1.50179e-05	0.000292763	2.39733
MEMO1	0.0771652	8.19878	4.41354	1.51593e-05	0.000295208	2.38843
CFDP1	-0.0881548	7.92133	-4.41323	1.51793e-05	0.00029522	2.38718
RWDD3	-0.0455646	7.49802	-4.41304	1.51919e-05	0.00029522	2.38639
HDAC2	-0.184352	8.67532	-4.41098	1.53263e-05	0.000297521	2.37802
THADA	0.0484427	7.91077	4.40913	1.54483e-05	0.000299574	2.3705
INTS3	0.138433	9.60953	4.4072	1.55764e-05	0.000301742	2.36265
BUB3	-0.121342	8.76972	-4.40679	1.56042e-05	0.000301964	2.36096
SP1	0.139598	9.32269	4.40493	1.57285e-05	0.000304051	2.35343
KIAA0892	0.120145	8.76135	4.40264	1.58833e-05	0.000306723	2.34413
PIGC	-0.0668129	8.78221	-4.39952	1.60965e-05	0.000310517	2.33147
VAMP1	0.0971346	8.63199	4.39496	1.64134e-05	0.000316299	2.31297
ADAM19	0.0699845	8.59222	4.39251	1.65861e-05	0.000319295	2.30303
SNRPA1	-0.140366	9.59741	-4.38928	1.68163e-05	0.000323391	2.28994
PNN	-0.177728	8.8592	-4.38886	1.68465e-05	0.000323635	2.28824
HNRNPL	0.146463	9.28017	4.38499	1.71269e-05	0.000328679	2.27258
FAM53C	0.19738	10.4271	4.38446	1.71657e-05	0.000328845	2.27043
LRRCC1	-0.0300035	7.4975	-4.38439	1.7171e-05	0.000328845	2.27013
CENTA1	0.155147	11.0135	4.38315	1.72614e-05	0.000330233	2.26515
KIAA1949	0.142594	12.1311	4.38247	1.73118e-05	0.000330856	2.26238
THUMPD2	-0.0616481	7.70398	-4.38183	1.73592e-05	0.000331418	2.25979
INDO	-0.0883641	7.52823	-4.37803	1.76421e-05	0.000336473	2.24445
ADCY7	0.0814039	8.5622	4.37538	1.78427e-05	0.000339949	2.23372
RIC8A	0.111292	9.95735	4.37277	1.80419e-05	0.00034339	2.22318
CFP	0.176285	9.73928	4.37086	1.81893e-05	0.000345839	2.21546
IQSEC1	0.150953	9.89403	4.36869	1.83573e-05	0.000348676	2.20674
POR	0.130531	8.43363	4.36835	1.83839e-05	0.000348822	2.20537
SLC15A4	0.164272	10.4341	4.36772	1.84334e-05	0.000349404	2.20281
PIM3	0.0421014	7.73911	4.3643	1.8703e-05	0.000354151	2.18904
HGS	0.130371	10.5925	4.36231	1.88621e-05	0.000356751	2.181
PIAS4	0.140569	9.93083	4.3621	1.88789e-05	0.000356751	2.18016
CD226	-0.102993	7.72679	-4.36027	1.90262e-05	0.000359168	2.17278
NCL	-0.104215	9.10152	-4.35597	1.9376e-05	0.000365399	2.1555
KIAA1530	0.0418178	7.79823	4.35547	1.94176e-05	0.00036581	2.15347
GDAP2	-0.0568758	7.81842	-4.35048	1.98326e-05	0.000372908	2.13341
C7orf24	-0.0512218	7.67993	-4.35045	1.98347e-05	0.000372908	2.13331
SCAP	0.177545	9.94821	4.3477	2.00674e-05	0.000376657	2.12225
SIRT7	0.0919861	8.32272	4.34761	2.00748e-05	0.000376657	2.1219
PPFIA1	0.117448	9.05365	4.3455	2.02551e-05	0.000379654	2.11342
LOC641978	0.0668379	7.82095	4.34405	2.03798e-05	0.000381605	2.1076
ATP6V0A1	0.180462	9.71878	4.34309	2.04633e-05	0.000382782	2.10372
SURF4	0.103163	9.67118	4.33628	2.10612e-05	0.000393569	2.07641
KPNA4	-0.17447	9.52682	-4.33575	2.11083e-05	0.000394051	2.07429
COPS8	-0.078867	7.79484	-4.33278	2.13744e-05	0.000398615	2.06241
P117	-0.129521	9.11678	-4.33249	2.14004e-05	0.000398698	2.06126
RAPGEF6	0.142403	10.2262	4.33165	2.1477e-05	0.000399722	2.05787
LYK5	0.0594336	8.30851	4.32703	2.18998e-05	0.000406806	2.03939
SNRPF	-0.171074	9.59489	-4.32701	2.19016e-05	0.000406806	2.03931
LOC652578	0.133612	7.91847	4.32464	2.21214e-05	0.000410478	2.02984
ICAM3	0.201417	13.3952	4.32402	2.21793e-05	0.00041114	2.02736
SLC35C1	0.0880282	8.32659	4.32266	2.23069e-05	0.00041309	2.02193
STAT6	0.189233	10.0732	4.3193	2.26257e-05	0.000418575	2.00848
MYO1G	0.179991	10.8998	4.31792	2.27574e-05	0.000420591	2.00298
LOC338799	0.0777291	7.99228	4.31434	2.31025e-05	0.000426544	1.98871
KCTD13	0.0958302	9.17632	4.31406	2.31304e-05	0.000426633	1.98756
DAB2	0.132035	8.26021	4.30814	2.37138e-05	0.000436957	1.96396
CEBPB	0.204056	13.199	4.30759	2.3769e-05	0.000437538	1.96176
TMCO6	0.0581435	7.82756	4.3055	2.39787e-05	0.000440881	1.95343
CD163	0.185618	8.75	4.3053	2.39982e-05	0.000440881	1.95266
ZZEF1	0.0982283	8.59346	4.30277	2.42551e-05	0.000445158	1.94257
C20orf111	-0.151569	10.1136	-4.30075	2.44618e-05	0.000448507	1.93453
DTX2	0.117924	8.97506	4.30017	2.45209e-05	0.000449146	1.93224
DOK3	0.104416	8.0912	4.29984	2.45551e-05	0.000449326	1.93092
RPS3A	-0.538842	9.63542	-4.29937	2.46038e-05	0.000449773	1.92904
PSMG1	-0.0676595	7.76835	-4.2989	2.46529e-05	0.000450213	1.92716
SDAD1	-0.145932	9.9315	-4.29867	2.46765e-05	0.000450213	1.92625
RBM10	0.0564153	8.69885	4.29753	2.47943e-05	0.000451916	1.92173
REXO1	0.101959	8.28704	4.29475	2.50851e-05	0.000456765	1.91069
SFRS1	-0.203388	9.57869	-4.29433	2.51296e-05	0.000457127	1.90901
BRP44	-0.126478	9.1363	-4.29028	2.55604e-05	0.000464506	1.89291
CCDC12	-0.1226	9.79452	-4.28877	2.57222e-05	0.000466988	1.88693
ARFGAP1	0.0609594	7.96043	4.28547	2.60802e-05	0.000473023	1.87383
MTX2	-0.0422093	7.57005	-4.28052	2.66271e-05	0.000482469	1.85418
PTPN1	0.140813	10.2103	4.27889	2.68085e-05	0.000485281	1.84775
NUP107	-0.0880569	8.2001	-4.27816	2.68907e-05	0.000486006	1.84485
TKT	0.181396	12.5308	4.27807	2.69011e-05	0.000486006	1.84448
POLG	0.112918	8.69782	4.27609	2.71248e-05	0.00048957	1.83663
C14orf130	-0.0432686	7.7787	-4.27544	2.71984e-05	0.000490419	1.83407
BCKDK	0.149738	10.0873	4.27102	2.77058e-05	0.000498623	1.81656
TALDO1	0.113904	10.8951	4.271	2.77073e-05	0.000498623	1.81651
CSAD	0.103381	8.38798	4.26824	2.80292e-05	0.000503926	1.80558
PKD1	0.0640802	7.82503	4.26589	2.83056e-05	0.000508401	1.79628
REPIN1	0.0491973	8.35109	4.26492	2.842e-05	0.000509961	1.79247
CXCR4	0.0852881	8.56111	4.26401	2.8528e-05	0.000511404	1.78887
ZC3H12A	0.100061	8.5654	4.26268	2.86871e-05	0.000513758	1.78361
CRIPAK	0.208179	8.79992	4.25971	2.90438e-05	0.000519643	1.77191
GLOD4	-0.138126	8.40065	-4.25944	2.9077e-05	0.000519733	1.77083
BRE	0.0725988	8.39102	4.25811	2.92388e-05	0.000522122	1.76557
VAMP7	-0.198891	8.92578	-4.25684	2.93933e-05	0.000524375	1.76058
ZNF439	-0.0900457	7.7159	-4.25218	2.99699e-05	0.000534145	1.74219
SUMO2	-0.110773	9.3067	-4.25114	3.00992e-05	0.000535934	1.73812
SLC30A9	-0.132483	8.17487	-4.25017	3.02212e-05	0.000537588	1.73429
SAFB2	0.115093	9.88632	4.24799	3.04963e-05	0.000541961	1.72571
OSBPL8	-0.16004	8.62163	-4.24685	3.06421e-05	0.000544029	1.72119
C2orf18	0.0773223	8.08396	4.24305	3.11299e-05	0.00055216	1.70625
SS18	-0.079324	7.96239	-4.23983	3.15495e-05	0.000559067	1.69357
SGSM3	0.0633083	7.87308	4.23775	3.18229e-05	0.000563371	1.68541
C20orf52	-0.178511	9.93721	-4.23396	3.23268e-05	0.000571745	1.67054
GNPAT	-0.0921639	8.57678	-4.23327	3.24199e-05	0.000572844	1.66782
AKR1C3	-0.25628	8.43197	-4.2327	3.24973e-05	0.000573664	1.66556
HIST1H3H	0.15731	8.17982	4.23203	3.25875e-05	0.000574708	1.66294
SRBD1	-0.121682	8.54047	-4.23137	3.26761e-05	0.000575721	1.66037
USMG5	-0.0985926	7.63577	-4.23015	3.28417e-05	0.000577599	1.65559
MED15	0.0709501	8.04985	4.23008	3.28515e-05	0.000577599	1.6553
ARC	-0.0340209	7.47841	-4.2299	3.28763e-05	0.000577599	1.65459
TOM1	0.112834	8.80984	4.22846	3.30734e-05	0.000580244	1.64894
C1orf63	0.210474	9.36419	4.22834	3.30896e-05	0.000580244	1.64847
C6orf166	0.145636	10.1842	4.22801	3.31342e-05	0.000580476	1.6472
PPIE	-0.0958112	8.32762	-4.22219	3.39436e-05	0.000594093	1.62437
WWP2	0.0595076	7.78794	4.21901	3.43932e-05	0.000601394	1.61192
HNRPH2	-0.100916	8.35798	-4.21594	3.48324e-05	0.000608498	1.59991
TIMP1	0.200992	12.0234	4.21263	3.53127e-05	0.000616307	1.58696
MRPL47	-0.03497	7.48015	-4.21239	3.53473e-05	0.000616329	1.58603
NSMCE4A	-0.159747	8.91232	-4.20855	3.5913e-05	0.000625603	1.57102
SAP18	-0.0759648	8.48545	-4.208	3.59945e-05	0.000626432	1.56887
NLRP12	0.180936	9.81765	4.20452	3.65144e-05	0.000634883	1.55531
CD14	0.19369	12.6345	4.20044	3.71353e-05	0.000645073	1.53936
TTC17	0.120734	8.69168	4.2001	3.71862e-05	0.000645078	1.53807
RPL22	-0.192471	10.6605	-4.19998	3.72053e-05	0.000645078	1.53758
RAPGEFL1	0.0684446	7.76954	4.19943	3.72891e-05	0.000645926	1.53546
MRPL45	-0.0772804	7.99585	-4.19833	3.74599e-05	0.000647991	1.53114
ACVR1B	0.0448623	7.93165	4.19795	3.75179e-05	0.000647991	1.52967
USP32	0.0545635	7.98699	4.19783	3.75369e-05	0.000647991	1.52919
PSTPIP1	0.134299	9.25926	4.19775	3.75484e-05	0.000647991	1.5289
CTAGE5	0.0730097	8.22681	4.1958	3.78514e-05	0.000652611	1.5213
LOC728564	-0.0966913	8.50605	-4.19553	3.78942e-05	0.00065274	1.52024
FAM100B	0.137537	9.12216	4.19427	3.80917e-05	0.000655531	1.51532
COMTD1	0.0888433	8.06042	4.19246	3.83757e-05	0.00065973	1.5083
ADAR	0.108117	10.0031	4.19221	3.84155e-05	0.00065973	1.50732
PSCD4	0.165859	12.1212	4.19204	3.84426e-05	0.00065973	1.50665
CARD9	0.130106	8.96945	4.19179	3.84816e-05	0.000659787	1.50569
LOC644774	0.169452	9.9622	4.19102	3.86035e-05	0.000661263	1.5027
ANAPC4	-0.139846	8.88133	-4.18208	4.00494e-05	0.000685397	1.46794
RBM5	0.125958	11.2079	4.1808	4.02615e-05	0.00068839	1.46295
LOC441193	0.152903	8.13383	4.17822	4.06902e-05	0.000695077	1.45294
ATPAF1	-0.062759	8.17109	-4.17611	4.10448e-05	0.000700296	1.44474
BANP	0.102307	9.59604	4.17595	4.10714e-05	0.000700296	1.44412
BNIP1	-0.036943	7.59902	-4.17552	4.11436e-05	0.00070088	1.44246
GPR108	0.11382	8.66019	4.17196	4.17495e-05	0.000710549	1.42865
HIBCH	-0.0967565	8.18424	-4.17142	4.1842e-05	0.000711468	1.42656
C1orf35	0.0758718	8.24166	4.16844	4.23564e-05	0.000719091	1.41501
EPN1	0.136391	11.5118	4.16837	4.23681e-05	0.000719091	1.41475
NUDT5	-0.114413	9.30393	-4.16608	4.27685e-05	0.000725222	1.40586
WDR6	0.176897	10.3214	4.15797	4.42118e-05	0.00074901	1.3745
RWDD4A	-0.103325	8.03581	-4.15603	4.45632e-05	0.000754272	1.36702
TMEM59	-0.186384	10.652	-4.15554	4.46533e-05	0.000755106	1.36511
HMHA1	0.14875	9.42094	4.15515	4.47234e-05	0.000755601	1.36363
DNAJC5	0.116105	8.62155	4.14917	4.58305e-05	0.000773599	1.34053
CARD8	0.176031	9.86556	4.14789	4.60713e-05	0.000776955	1.33558
C21orf59	-0.0587665	8.17211	-4.14248	4.70997e-05	0.000793573	1.31473
CHCHD9	-0.163447	9.55941	-4.14093	4.73978e-05	0.000797869	1.30877
C9orf156	-0.0851315	8.89424	-4.13508	4.85416e-05	0.000816382	1.28625
FASN	0.156972	8.51713	4.13433	4.86905e-05	0.000818143	1.28336
ACIN1	0.0932151	9.83194	4.13344	4.88674e-05	0.00082037	1.27994
TIRAP	0.0597099	7.87244	4.13105	4.93456e-05	0.000827646	1.27074
SRPRB	-0.131257	9.20363	-4.13024	4.95076e-05	0.000829611	1.26765
CASP3	-0.0972259	8.04045	-4.12914	4.97291e-05	0.000832569	1.26343
ZNF417	0.0482826	7.69111	4.12671	5.02244e-05	0.0008401	1.25408
ALDH3B1	0.0853324	8.37287	4.12632	5.03029e-05	0.000840653	1.2526
NME1-NME2	-0.0977701	8.77762	-4.12513	5.05479e-05	0.000843986	1.24801
PPCS	-0.119077	8.70378	-4.12448	5.06808e-05	0.000845442	1.24553
C5orf24	0.0591006	7.67232	4.12365	5.08528e-05	0.000846997	1.24234
RAPGEF1	0.077815	8.68651	4.12359	5.08656e-05	0.000846997	1.2421
TMED8	0.0347694	7.54063	4.12247	5.10966e-05	0.000850079	1.23782
CR1	0.0636946	7.75927	4.122	5.11945e-05	0.000850941	1.23601
LMNB1	-0.142476	8.11354	-4.1206	5.14874e-05	0.000855043	1.23063
AKR1C4	-0.040932	7.56519	-4.11912	5.17981e-05	0.000859084	1.22495
C6orf59	0.10018	8.11293	4.11899	5.18237e-05	0.000859084	1.22448
SLC26A11	0.0773287	8.03933	4.11774	5.20888e-05	0.000862707	1.21967
C2orf56	-0.079415	7.99219	-4.11697	5.22517e-05	0.000864631	1.21672
ELP2	-0.0766154	8.29979	-4.11379	5.29302e-05	0.000875074	1.20454
SWAP70	-0.134554	8.36951	-4.11097	5.35396e-05	0.000884359	1.19374
PEPD	0.124288	9.54689	4.11033	5.36779e-05	0.000885852	1.1913
AK3	-0.140007	8.86314	-4.10787	5.42153e-05	0.000893925	1.1819
CEBPD	0.184839	12.2786	4.1062	5.4585e-05	0.000899219	1.17549
ACTN1	0.249275	11.7581	4.10595	5.46402e-05	0.000899328	1.17453
BTLA	-0.0892539	7.90986	-4.10288	5.5322e-05	0.00090974	1.16283
LRP1	0.0501344	7.63066	4.1001	5.59492e-05	0.000919237	1.15219
CTDSP1	0.0872487	9.3335	4.09929	5.61328e-05	0.000921435	1.1491
PPBP	-0.234926	8.16965	-4.09592	5.69034e-05	0.000933255	1.13624
CCDC15	-0.0545356	7.77076	-4.09514	5.70836e-05	0.000935383	1.13325
TPT1	-0.233569	14.2296	-4.09323	5.75239e-05	0.000941762	1.12601
HSPA14	-0.113346	7.96603	-4.09238	5.77226e-05	0.00094418	1.12275
SEMA4B	0.0900963	8.76787	4.08989	5.83067e-05	0.00095289	1.11325
RRBP1	0.0806574	8.19946	4.08947	5.84063e-05	0.00095289	1.11164
LOC648210	-0.207185	9.77584	-4.08945	5.84096e-05	0.00095289	1.11159
LOC339344	0.0816954	9.28775	4.08813	5.87228e-05	0.000957155	1.10655
TFB2M	-0.0989253	7.93186	-4.08718	5.89475e-05	0.000959973	1.10294
DUSP6	0.139727	8.51707	4.08672	5.90576e-05	0.000960919	1.10118
ZNF264	-0.0960243	8.14848	-4.08027	6.06151e-05	0.000985394	1.07663
PPP2R2A	-0.0824624	8.99866	-4.07987	6.07127e-05	0.000986115	1.07511
STX16	0.077813	9.12359	4.07453	6.20318e-05	0.00100666	1.05484
SAR1A	-0.149324	8.01751	-4.07359	6.22684e-05	0.00100961	1.05125
XPO6	0.199563	11.2498	4.07311	6.23868e-05	0.00101064	1.04946
C1orf19	-0.128096	8.22106	-4.07214	6.26321e-05	0.00101373	1.04576
ZW10	-0.0784857	8.19048	-4.07115	6.2882e-05	0.00101643	1.04201
SPATA13	0.180907	8.86389	4.07104	6.2909e-05	0.00101643	1.0416
CBX6	0.132545	9.43591	4.07015	6.31349e-05	0.00101919	1.03822
TBC1D3G	0.0857822	8.11457	4.06738	6.38441e-05	0.00102974	1.02769
KIAA0460	0.0750107	7.95903	4.06713	6.39082e-05	0.00102988	1.02674
ZDHHC12	0.0879605	8.62282	4.06588	6.4228e-05	0.00103413	1.02204
RFC4	-0.0623405	7.86833	-4.06497	6.44641e-05	0.00103689	1.01858
ZNF500	0.0984782	8.35922	4.06477	6.45176e-05	0.00103689	1.01779
CAPN3	0.0845838	8.04041	4.06457	6.45673e-05	0.00103689	1.01707
DNAJB11	-0.12948	9.40141	-4.06046	6.56421e-05	0.00105323	1.0015
TBC1D20	0.0822694	8.48709	4.05658	6.66728e-05	0.00106884	0.986819
PFKFB4	0.195393	10.8132	4.05464	6.71939e-05	0.00107627	0.97948
RBM17	-0.133046	8.84623	-4.05368	6.74542e-05	0.0010795	0.975835
BIN3	0.12699	8.61999	4.05322	6.75788e-05	0.00108056	0.974096
RXRA	0.165577	11.9334	4.05045	6.83328e-05	0.00109167	0.963638
TIGA1	-0.151692	9.33652	-4.04931	6.86456e-05	0.00109572	0.959334
C1orf160	0.0729286	8.1333	4.0485	6.887e-05	0.00109768	0.956258
SETDB1	0.104424	8.92234	4.04844	6.88869e-05	0.00109768	0.956027
TRIM21	0.158637	9.81654	4.0471	6.9257e-05	0.00110263	0.950977
TP53I11	0.0835992	7.90673	4.04575	6.96319e-05	0.00110764	0.945889
PCSK7	0.136392	9.77014	4.04454	6.99711e-05	0.00111208	0.94131
ADAM15	0.0826786	8.42088	4.04359	7.02382e-05	0.00111457	0.93772
B2M	-0.23233	12.9249	-4.04355	7.02483e-05	0.00111457	0.937584
CLK2	0.0555694	8.23964	4.04251	7.0542e-05	0.00111828	0.933652
SLC35B2	0.0934363	8.77281	4.04141	7.0852e-05	0.00112223	0.929521
SP140	-0.0786365	8.30466	-4.03885	7.15818e-05	0.00113282	0.919864
SLC38A1	0.10518	9.04933	4.03721	7.20514e-05	0.00113927	0.913703
DPP9	0.127304	9.18101	4.03616	7.23543e-05	0.00114174	0.909751
ZNF646	0.0624425	7.89278	4.03609	7.23751e-05	0.00114174	0.90948
LSS	0.047628	7.86301	4.03603	7.23927e-05	0.00114174	0.909251
GATAD2B	0.126043	9.07174	4.03454	7.28245e-05	0.00114758	0.903648
RHBDD2	0.142981	10.3117	4.03388	7.30185e-05	0.00114965	0.901141
ABCC10	0.0538417	7.85797	4.03357	7.31087e-05	0.00115009	0.899979
LOC649946	-0.125688	8.19666	-4.03307	7.32544e-05	0.00115126	0.898103
LOC644086	0.0239909	7.53927	4.03289	7.33073e-05	0.00115126	0.897423
EFHA1	-0.198905	8.76043	-4.03156	7.36965e-05	0.00115639	0.892434
LOC400027	-0.126546	8.56357	-4.03082	7.39156e-05	0.00115885	0.889637
CCDC65	-0.059467	7.53057	-4.02957	7.4286e-05	0.00116367	0.884929
TMOD4	0.0403463	7.70642	4.02779	7.48154e-05	0.00117097	0.878239
TTYH3	0.129003	8.62804	4.02703	7.5041e-05	0.00117351	0.875403
TOMM20	-0.144058	8.77125	-4.02531	7.55591e-05	0.00118061	0.868921
KARS	-0.0797761	8.67221	-4.02439	7.58382e-05	0.00118397	0.865449
FAM10A4	-0.0822641	8.14806	-4.02408	7.59295e-05	0.0011844	0.864316
MBOAT1	0.0542792	8.1351	4.0236	7.60752e-05	0.00118513	0.86251
KCTD5	0.0715147	8.65169	4.02351	7.61049e-05	0.00118513	0.862143
IMPDH1	0.0753861	8.74534	4.02094	7.68862e-05	0.00119621	0.852522
BTBD14A	0.0999639	8.1861	4.02075	7.69452e-05	0.00119621	0.8518
AP1G2	0.119641	9.16682	4.01876	7.75573e-05	0.00120471	0.844337
RAB33A	-0.0606651	7.82347	-4.01842	7.76641e-05	0.00120481	0.843042
SERPINI1	-0.0263598	7.51202	-4.01832	7.76943e-05	0.00120481	0.842676
KIAA0528	-0.189852	8.66785	-4.01782	7.7849e-05	0.0012062	0.840801
LOC642788	0.154761	8.2489	4.01592	7.84397e-05	0.00121434	0.833683
RPS29	-0.199709	11.1463	-4.01287	7.93967e-05	0.00122813	0.822263
EXOSC3	-0.0830835	8.47473	-4.01023	8.02372e-05	0.00123931	0.812347
LOC642197	-0.0645579	7.93628	-4.01018	8.02534e-05	0.00123931	0.812158
PSME2	-0.168958	10.4658	-4.00871	8.0722e-05	0.0012455	0.806675
CCDC71	-0.0791242	8.01381	-4.00537	8.17999e-05	0.00126108	0.794186
CFLAR	0.221074	11.7706	4.00497	8.19324e-05	0.00126207	0.792662
LOC643008	0.0488727	7.67935	4.00133	8.31243e-05	0.00127937	0.779066
F12	0.0718325	7.82918	3.9985	8.4064e-05	0.00129271	0.768484
HECA	-0.205344	8.22435	-3.9983	8.41309e-05	0.00129271	0.767734
STAT2	0.201921	11.4799	3.99725	8.44825e-05	0.00129703	0.763809
RRP12	0.14815	8.63779	3.99517	8.51829e-05	0.00130602	0.756038
NOL11	-0.125009	8.47482	-3.995	8.52391e-05	0.00130602	0.755416
OSBPL7	0.0715295	8.13416	3.99488	8.52799e-05	0.00130602	0.754966
JUND	0.123421	13.5578	3.9904	8.68058e-05	0.00132741	0.738274
MGAT4A	-0.0870102	7.92528	-3.99036	8.68199e-05	0.00132741	0.738121
LOC645317	-0.145206	10.5799	-3.98937	8.7161e-05	0.00133153	0.734432
SORL1	0.232117	11.8611	3.98441	8.88901e-05	0.00135682	0.715944
TIGD7	-0.0612222	7.59405	-3.98413	8.899e-05	0.00135723	0.714888
SCO2	0.223488	9.54063	3.9838	8.91045e-05	0.00135785	0.713678
ITGA5	0.178662	9.66391	3.9815	8.99209e-05	0.00136917	0.705095
SUCLA2	-0.0723287	7.77278	-3.98042	9.03027e-05	0.00137385	0.701109
TAF6L	0.0785319	8.14291	3.977	9.15351e-05	0.00139112	0.688355
METT11D1	0.0486919	8.04548	3.97685	9.15886e-05	0.00139112	0.687805
SLC26A8	0.0588146	7.63543	3.97351	9.28046e-05	0.00140844	0.675396
EIF4B	-0.148098	11.7725	-3.97322	9.29086e-05	0.00140886	0.674343
MARK2	0.099433	8.4084	3.97	9.40986e-05	0.00142574	0.662371
ZNF30	-0.0607734	7.69142	-3.96793	9.48696e-05	0.00143624	0.654694
ZSCAN16	-0.0787755	8.15491	-3.96772	9.4949e-05	0.00143627	0.653907
LYG1	0.0474069	7.71125	3.96157	9.72795e-05	0.00146923	0.6311
S100P	-0.417375	9.28161	-3.96155	9.7287e-05	0.00146923	0.631028
IRF9	0.158751	11.6644	3.95963	9.80242e-05	0.00147916	0.623928
VPS39	0.105751	8.37432	3.95926	9.81675e-05	0.00148011	0.622555
TRIM27	0.0776552	8.42455	3.95852	9.84554e-05	0.00148324	0.619801
ALOX5	0.0656148	9.16851	3.95407	0.000100193	0.00150819	0.60335
IRF2BP2	0.0574309	8.31507	3.95336	0.000100473	0.00151117	0.600728
FAM107B	-0.149975	10.3173	-3.95121	0.000101328	0.00152279	0.592761
RGS10	-0.148928	8.9429	-3.95046	0.000101626	0.00152604	0.589995
COPG	0.110642	8.78861	3.9488	0.000102289	0.00153475	0.583884
GABBR1	0.07366	8.18421	3.94299	0.000104651	0.00156891	0.562423
SNRK	-0.210994	9.85696	-3.93957	0.000106065	0.00158883	0.5498
ISCA2	-0.053087	7.76738	-3.93856	0.000106484	0.00159382	0.546094
GNAI2	0.125786	12.3377	3.93114	0.000109628	0.00163954	0.51875
LOC644511	-0.215828	10.8177	-3.93009	0.000110081	0.00164499	0.514877
KPNA6	0.14133	10.1561	3.92939	0.000110381	0.00164814	0.512318
DAD1	-0.107698	11.1204	-3.92706	0.000111392	0.00166166	0.50375
EXTL3	0.159776	9.10524	3.92689	0.000111466	0.00166166	0.503127
ZNF219	0.0478637	7.69128	3.92632	0.000111714	0.00166349	0.50104
GRPEL2	-0.12887	8.32729	-3.92617	0.00011178	0.00166349	0.500485
MAP4K4	0.0966543	8.43402	3.92584	0.000111927	0.00166349	0.499248
RNF20	-0.12418	8.85519	-3.92579	0.000111948	0.00166349	0.499069
NSUN5	0.102214	8.55314	3.92558	0.000112039	0.0016635	0.498304
ZNF23	-0.053039	7.67776	-3.92506	0.000112269	0.00166454	0.496384
ANKFY1	0.112335	8.52149	3.92493	0.000112323	0.00166454	0.49593
CCDC104	-0.0351635	7.5516	-3.92481	0.000112379	0.00166454	0.495461
SLC25A29	0.0785571	7.85581	3.92376	0.000112837	0.00166999	0.491637
LOC649555	-0.106109	7.77556	-3.92327	0.000113056	0.00167189	0.489817
PLCH2	0.112469	8.30549	3.92266	0.000113327	0.00167457	0.487563
DC2	-0.100745	8.50223	-3.92212	0.000113565	0.00167673	0.485597
ZFYVE19	0.0823345	8.5937	3.92137	0.0001139	0.00168034	0.482829
WDR67	-0.0726409	8.04952	-3.9194	0.00011478	0.00169197	0.475598
FGFRL1	0.0503896	7.78503	3.91661	0.000116036	0.00170913	0.465374
BTBD12	0.0676066	8.06447	3.91623	0.000116207	0.00171029	0.463987
EEF1A1	-0.139744	14.5303	-3.91576	0.00011642	0.00171206	0.462269
RGS2	-0.25949	12.3822	-3.91546	0.000116557	0.00171272	0.461161
USF1	0.142988	9.02816	3.91492	0.000116803	0.00171496	0.459183
NTAN1	-0.0697025	8.05379	-3.91397	0.000117239	0.00171889	0.455681
TUBB2C	0.14207	9.23944	3.91393	0.000117256	0.00171889	0.455547
DDX47	-0.0739542	8.70627	-3.91279	0.000117777	0.00172516	0.451383
MLLT6	0.131051	9.52537	3.91241	0.000117953	0.00172636	0.449984
UPF3A	-0.0792456	8.18796	-3.91045	0.000118856	0.00173691	0.442817
CACNA2D4	0.0372262	7.63537	3.91044	0.000118861	0.00173691	0.442776
KCNQ1	-0.020568	7.49537	-3.90868	0.000119683	0.00174754	0.436306
COPA	0.114129	10.6297	3.90806	0.000119969	0.00174906	0.434058
CHD8	0.158735	9.9217	3.90805	0.000119976	0.00174906	0.434005
IER3	0.130856	8.41873	3.90715	0.000120399	0.00175385	0.4307
FLJ21865	0.107098	8.43714	3.90547	0.000121187	0.00176393	0.424575
C17orf48	-0.0720379	7.79575	-3.90369	0.000122031	0.00177483	0.418054
ZNF26	-0.0750448	7.9062	-3.90249	0.000122602	0.00178173	0.413672
ATG4C	-0.0902255	8.08596	-3.90225	0.000122717	0.001782	0.412793
EED	-0.0337297	7.5324	-3.90175	0.000122956	0.00178407	0.410963
LZIC	-0.0482017	7.72633	-3.90057	0.000123521	0.00179086	0.406662
AVP	0.0460878	7.65745	3.89983	0.00012388	0.00179467	0.403931
GDI2	-0.247892	9.42324	-3.89931	0.00012413	0.00179647	0.402039
DHX33	0.0759539	8.32218	3.89916	0.000124199	0.00179647	0.401518
EMILIN2	0.149912	9.52619	3.89875	0.000124402	0.00179799	0.399988
CHCHD7	-0.0587544	7.99858	-3.898	0.000124762	0.00180179	0.397272
SLC35A1	-0.216003	8.9486	-3.89404	0.000126697	0.00182831	0.382821
FPR1	0.202411	13.3913	3.89321	0.000127108	0.00183282	0.379779
DTWD1	-0.0614627	7.67805	-3.89255	0.000127435	0.0018361	0.377365
CCDC146	-0.0792412	7.8365	-3.89209	0.000127663	0.00183795	0.375689
NDUFB5	-0.168302	10.1524	-3.89143	0.000127993	0.00184126	0.373269
C20orf7	-0.0358555	7.68856	-3.89122	0.000128095	0.0018413	0.372521
SPATA20	0.14737	8.30824	3.89083	0.000128291	0.00184266	0.371083
ZMYND11	-0.107331	8.4696	-3.89051	0.000128448	0.00184266	0.369936
UPRT	-0.0784567	7.94807	-3.89043	0.000128488	0.00184266	0.369639
ZNF341	0.0793128	8.22174	3.88885	0.00012928	0.00185258	0.363876
ITPR3	0.177049	9.76732	3.88766	0.000129876	0.00185968	0.359556
FAM65A	0.140969	9.59562	3.88666	0.000130384	0.00186551	0.35589
LOC651881	0.0868138	8.23086	3.88213	0.000132696	0.00189713	0.339391
FLJ10213	0.141962	8.99956	3.8813	0.000133121	0.00190173	0.336392
RPL10A	-0.186608	11.5135	-3.87924	0.000134188	0.00191549	0.328901
ARID3A	0.186033	10.4491	3.87892	0.000134356	0.00191608	0.327726
SLC37A4	0.068626	8.22707	3.87876	0.000134436	0.00191608	0.327165
POLR2A	0.175213	10.5355	3.87447	0.000136692	0.00194673	0.311546
GNL1	0.0782008	8.43834	3.87077	0.000138661	0.00197326	0.298125
LOC645058	-0.130515	10.1199	-3.87033	0.0001389	0.00197345	0.296508
ZNF384	0.0343126	7.74594	3.87028	0.000138926	0.00197345	0.296334
TMEM9B	-0.135563	9.74901	-3.87015	0.000138995	0.00197345	0.295869
COQ2	-0.121374	8.54354	-3.86897	0.000139631	0.00198096	0.291586
LOC644979	-0.0205564	7.5141	-3.86536	0.000141594	0.00200727	0.27849
C14orf108	-0.0855651	8.0712	-3.86516	0.000141703	0.00200728	0.277763
EIF4A2	-0.235339	11.4389	-3.86423	0.00014221	0.00201292	0.274414
SLC7A7	0.146091	11.5469	3.86379	0.000142454	0.00201483	0.272806
BAT2	0.125865	8.77287	3.86248	0.000143178	0.00202253	0.268052
THUMPD1	-0.0818076	7.91438	-3.86241	0.000143217	0.00202253	0.267793
RPS6KA1	0.0653684	8.85636	3.85967	0.00014474	0.00204182	0.257871
SNRPN	-0.103885	9.10196	-3.85955	0.000144804	0.00204182	0.257459
WDFY2	0.0913702	8.73851	3.85936	0.000144914	0.00204182	0.256742
SPNS1	0.0887213	8.39962	3.85805	0.000145649	0.00205061	0.252001
ABCA2	0.0364671	7.63719	3.85562	0.00014702	0.00206834	0.24321
BLOC1S1	-0.187107	9.6508	-3.85334	0.000148316	0.00208499	0.234978
TLR5	0.198067	9.0828	3.85231	0.000148907	0.00209171	0.231249
C1orf76	-0.0347338	7.51697	-3.85096	0.000149684	0.00210103	0.226366
MAP4K5	-0.0602242	7.61623	-3.85004	0.000150216	0.00210689	0.223044
UPF1	0.124069	8.80733	3.84784	0.000151493	0.00212319	0.215105
PDIA3P	-0.0701115	7.83721	-3.84704	0.000151961	0.00212815	0.212208
ANP32B	-0.130946	12.3106	-3.84586	0.000152652	0.0021362	0.207958
LPPR2	0.174762	9.14854	3.84498	0.000153168	0.00214147	0.20479
CRYZ	-0.131937	7.9367	-3.84483	0.00015326	0.00214147	0.204228
LOC652773	-0.0345565	7.50466	-3.84349	0.000154052	0.00215091	0.199397
C20orf72	-0.0959693	8.8764	-3.84123	0.000155393	0.002168	0.19127
LOC642780	0.0616319	7.74992	3.841	0.000155535	0.00216834	0.190414
ATPIF1	-0.0627541	8.0257	-3.84057	0.000155788	0.00217023	0.188891
ZNF195	-0.0689852	7.75941	-3.83752	0.000157624	0.00219416	0.177906
RELB	0.115436	8.53979	3.83607	0.000158509	0.00220483	0.172652
RAD9A	0.0924134	8.21189	3.83429	0.000159593	0.00221823	0.166267
GRK6	0.111187	8.78287	3.83278	0.000160524	0.0022295	0.160814
TIPRL	-0.0443387	7.82891	-3.83253	0.000160677	0.00222996	0.159917
BCL2	-0.0711203	8.17074	-3.83222	0.000160866	0.0022309	0.158818
LRRC3	0.030961	7.52469	3.83093	0.000161665	0.0022403	0.154173
ALKBH6	0.0569291	8.14618	3.82917	0.000162763	0.00225382	0.147831
AP1B1	0.0568538	8.09927	3.82348	0.00016635	0.00230177	0.127401
FCER1G	-0.158176	12.5938	-3.82155	0.000167583	0.00231674	0.120479
SOS2	0.0605288	7.82389	3.8214	0.000167682	0.00231674	0.119924
PPIL1	-0.0629379	7.70156	-3.82115	0.00016784	0.00231719	0.119045
LOC653158	0.203532	9.50732	3.82049	0.000168267	0.00232135	0.116664
CUL4A	-0.0588714	8.19756	-3.81761	0.000170131	0.00234532	0.106341
DDX23	0.0981182	9.2724	3.81691	0.000170586	0.00234985	0.103834
ARMCX6	-0.0380617	7.93951	-3.81664	0.000170763	0.00235053	0.102867
MAPK14	0.0678296	7.88695	3.81362	0.000172749	0.00237558	0.0920299
RG9MTD1	-0.0500952	7.56715	-3.81348	0.000172839	0.00237558	0.0915409
CEBPG	-0.101396	8.34671	-3.81307	0.000173112	0.00237723	0.0900626
GGNBP2	-0.130224	9.42594	-3.81291	0.000173217	0.00237723	0.0894971
LOC645937	0.0586757	7.89834	3.81209	0.00017376	0.00238198	0.0865642
CDC16	-0.110856	9.27784	-3.812	0.00017382	0.00238198	0.0862385
TMEM181	-0.227708	9.33762	-3.81134	0.000174262	0.00238627	0.0838603
PRDX4	-0.109135	8.65282	-3.80849	0.00017617	0.00240887	0.0736594
XAB2	0.110705	9.30234	3.80848	0.000176173	0.00240887	0.073642
MTMR3	0.097192	8.71769	3.80672	0.000177361	0.00242333	0.067346
RBM18	-0.0569538	7.8534	-3.80606	0.000177807	0.00242762	0.064996
NAGPA	0.109954	8.89998	3.80398	0.000179227	0.0024452	0.0575462
SLC15A3	0.165275	10.635	3.80335	0.000179658	0.00244928	0.0552942
GDPD5	0.137432	8.49859	3.80304	0.000179874	0.00245042	0.0541694
ITIH4	0.0836956	7.80309	3.80281	0.000180027	0.00245069	0.0533752
NUP133	-0.0723433	8.63543	-3.80253	0.000180222	0.00245155	0.0523602
C6orf125	-0.0840393	7.91741	-3.80221	0.000180441	0.00245273	0.051219
NDUFAB1	-0.176015	9.20651	-3.80181	0.000180717	0.00245467	0.04979
LOC650909	0.044849	7.74051	3.80044	0.000181661	0.00246568	0.0449116
C19orf53	-0.126094	9.31169	-3.79837	0.0001831	0.00248274	0.0375205
NDUFC1	-0.0695952	8.39615	-3.79825	0.000183186	0.00248274	0.0370794
LOC645436	-0.185765	10.7366	-3.79772	0.000183553	0.0024859	0.0352048
NLRX1	0.133957	8.84931	3.79614	0.000184665	0.00249736	0.0295522
LOC652071	-0.118238	13.638	-3.79601	0.000184757	0.00249736	0.0290825
SLTM	-0.0963794	8.48632	-3.79583	0.00018488	0.00249736	0.0284607
LOC93622	-0.0878762	8.38844	-3.79575	0.00018494	0.00249736	0.0281573
DEF6	0.126694	9.33104	3.79365	0.000186424	0.00251556	0.0206742
GLRX	-0.241258	9.37921	-3.78955	0.000189354	0.00255324	0.00607063
CASZ1	0.0370514	7.85764	3.78886	0.000189853	0.0025577	0.00360716
LACTB	-0.0671037	8.34106	-3.78871	0.000189961	0.0025577	0.00307359
CAMTA2	0.0571483	7.65984	3.7856	0.00019222	0.00258623	-0.00799325
C14orf43	0.0629391	8.2904	3.78488	0.000192748	0.00259025	-0.0105626
LCAT	0.0359728	7.54171	3.78481	0.000192798	0.00259025	-0.0108056
LOC440456	0.0488604	7.70513	3.78436	0.000193134	0.00259287	-0.0124329
IQCG	-0.0365853	7.5343	-3.78315	0.000194023	0.00260292	-0.0167321
NDC80	-0.0353113	7.45517	-3.7822	0.000194725	0.00261045	-0.0201158
TNPO1	0.042451	8.07094	3.78139	0.000195321	0.00261653	-0.0229732
IFNAR2	0.058684	8.91936	3.7807	0.000195833	0.0026215	-0.0254271
EML3	0.146429	10.2896	3.77965	0.000196615	0.00263006	-0.0291563
HIVEP1	0.0607678	7.83251	3.7763	0.000199136	0.00266187	-0.0410825
UBTD1	0.134637	8.51782	3.77528	0.000199907	0.00267024	-0.0446973
HPRT1	-0.0973885	8.45961	-3.7738	0.00020103	0.0026833	-0.0499385
PISD	0.161252	9.89736	3.77257	0.000201972	0.00269393	-0.0543134
LOC642897	-0.0342505	7.50542	-3.77228	0.000202189	0.00269488	-0.0553189
WDR81	0.0908156	7.95377	3.77098	0.000203193	0.00270631	-0.0599538
CDH23	0.0448561	7.80664	3.76947	0.000204357	0.00271986	-0.0653015
MAN2C1	0.12466	8.50553	3.76908	0.000204662	0.00272197	-0.0666988
DYRK4	-0.0815499	8.20839	-3.76815	0.00020538	0.00272955	-0.0699732
SYK	0.148123	11.259	3.76719	0.000206128	0.00273753	-0.0733777
RRM1	-0.131041	9.18144	-3.7639	0.000208714	0.00276987	-0.085039
PPM1K	-0.070333	8.01735	-3.76197	0.000210241	0.00278814	-0.0918592
EPM2AIP1	0.0737008	8.43777	3.76133	0.00021075	0.00279235	-0.0941224
MLX	0.040917	7.96115	3.76119	0.00021086	0.00279235	-0.0946129
CD3G	-0.178664	8.62733	-3.76079	0.000211179	0.00279436	-0.0960241
ZNF32	-0.0365052	7.73464	-3.76053	0.000211394	0.00279436	-0.0969775
NR1H2	0.118019	9.20809	3.76044	0.000211465	0.00279436	-0.0972922
TOM1L2	0.0274394	7.70204	3.75973	0.000212032	0.00279867	-0.0997949
NCSTN	0.146643	10.7351	3.75959	0.000212147	0.00279867	-0.100302
NLRP1	0.0685774	8.03657	3.75946	0.000212245	0.00279867	-0.100738
DDIT3	-0.0776151	7.95227	-3.7583	0.000213181	0.00280901	-0.104854
DNM1L	-0.0518858	7.94741	-3.75492	0.000215918	0.00284304	-0.116784
ZNF480	-0.0720338	7.83048	-3.75454	0.000216233	0.00284517	-0.11815
GCS1	0.0783897	8.15093	3.75412	0.000216571	0.00284759	-0.11961
VSIG4	0.0647637	7.76339	3.75387	0.000216778	0.00284829	-0.120505
MON1B	0.0935821	8.30853	3.75077	0.000219327	0.00287973	-0.131436
GRSF1	-0.117796	8.65493	-3.74981	0.000220129	0.00288822	-0.134853
TLR8	0.123342	9.21318	3.74932	0.000220532	0.00289146	-0.136563
GCLM	0.0562151	8.0854	3.74821	0.000221457	0.00290152	-0.140475
SLC11A1	0.260542	11.5649	3.74565	0.000223606	0.00292761	-0.149506
CSNK1D	0.11291	9.22313	3.745	0.000224153	0.00293269	-0.151791
RPGR	-0.0374338	7.59835	-3.74362	0.00022532	0.00294588	-0.156647
P4HB	0.107578	10.6681	3.74341	0.000225502	0.00294618	-0.157403
SNUPN	-0.0625749	8.45841	-3.74248	0.000226296	0.00295447	-0.160691
MIS12	-0.111989	8.42001	-3.74122	0.000227367	0.00296635	-0.165103
ANKZF1	0.10554	8.67666	3.74088	0.000227663	0.00296812	-0.16632
RTCD1	-0.0645573	7.89106	-3.7401	0.000228329	0.00297324	-0.169051
SMARCC2	0.107152	8.33146	3.74005	0.000228377	0.00297324	-0.169247
LOC728973	-0.164462	7.98837	-3.73983	0.000228562	0.00297356	-0.170005
TIAF1	0.0779707	8.68121	3.73915	0.000229153	0.00297915	-0.172421
PDXK	0.119247	9.74675	3.73829	0.000229891	0.00298664	-0.175426
ENOPH1	-0.116371	8.27894	-3.73715	0.000230882	0.00299742	-0.179448
UNC119	0.0572253	8.11717	3.73587	0.000231991	0.0030097	-0.183928
LEPROTL1	-0.213932	9.15815	-3.73423	0.000233434	0.0030263	-0.189725
DIMT1L	-0.0886622	8.50873	-3.73087	0.000236395	0.00306254	-0.201508
CHCHD3	-0.0471336	7.91896	-3.73053	0.000236697	0.0030643	-0.202699
SLC35C2	0.0384941	8.03243	3.72752	0.00023939	0.003097	-0.213273
WDFY3	0.0312218	7.61982	3.72705	0.000239818	0.00310037	-0.214944
C2orf29	-0.0981295	10.1059	-3.72646	0.000240343	0.00310499	-0.216987
IKBKB	0.0423141	8.24971	3.72591	0.000240841	0.00310925	-0.218922
TMC6	0.136332	9.85507	3.72372	0.000242836	0.0031307	-0.226631
MTHFR	0.113195	8.41952	3.72371	0.000242841	0.0031307	-0.22665
DULLARD	0.10235	8.54465	3.72152	0.000244847	0.00315437	-0.234341
SPG7	0.0534115	8.39447	3.72125	0.000245094	0.00315535	-0.235281
NPIP	0.0923617	8.47172	3.721	0.000245321	0.00315607	-0.236146
ARAF	0.100406	9.30817	3.71996	0.000246284	0.00316626	-0.239808
C1orf85	0.154408	9.25044	3.71917	0.000247008	0.00317336	-0.24255
ROBO3	0.0462124	7.67199	3.71699	0.000249041	0.00319726	-0.250208
TAF9	-0.0270931	7.52592	-3.71602	0.000249942	0.00320661	-0.253585
AATK	0.0451024	7.74933	3.71557	0.000250363	0.00320966	-0.255155
COX19	0.125787	9.86655	3.7154	0.000250527	0.00320966	-0.255769
ATP2A2	0.0596779	8.14532	3.71335	0.000252459	0.00323217	-0.262945
MEF2C	0.104711	8.6009	3.71312	0.000252672	0.00323266	-0.263733
SEMA4D	0.121216	11.8684	3.71292	0.00025286	0.00323283	-0.264427
TNFSF10	-0.23231	10.6601	-3.71084	0.000254839	0.00325451	-0.271712
SLC25A45	0.0381705	7.72298	3.71077	0.000254907	0.00325451	-0.271962
CLEC4D	-0.0766041	7.57874	-3.70863	0.000256952	0.00327788	-0.279425
KIAA2013	0.106689	9.29198	3.70833	0.000257247	0.00327788	-0.280496
NOL1	0.0533142	8.29644	3.70827	0.000257306	0.00327788	-0.280712
PTPN6	0.0755039	9.64885	3.70812	0.000257447	0.00327788	-0.281222
AKAP7	-0.0578314	7.73181	-3.70777	0.000257781	0.00327988	-0.282432
SELL	0.194244	12.7958	3.70662	0.000258897	0.00329182	-0.28647
UBE2Z	0.0410768	8.19131	3.70535	0.000260127	0.00330519	-0.290898
POLR2G	-0.0925487	10.0313	-3.70405	0.000261396	0.00331903	-0.295443
ACTN4	0.156983	9.46585	3.70355	0.00026188	0.00332289	-0.297169
TUBG1	0.0320489	7.74773	3.70325	0.000262174	0.00332435	-0.298218
CUGBP2	0.0715381	8.83672	3.7019	0.000263499	0.00333885	-0.302925
NADSYN1	0.0990212	8.73542	3.70128	0.000264107	0.00334427	-0.305079
WDR22	0.084754	8.87962	3.69957	0.000265804	0.00336234	-0.311062
KLF2	0.130891	13.1623	3.69948	0.000265898	0.00336234	-0.311389
FMNL1	0.124436	8.37441	3.69853	0.000266835	0.00337189	-0.314674
LOC642393	0.0364024	7.66706	3.69576	0.000269606	0.00340458	-0.324321
TTLL4	0.0675389	7.94191	3.69269	0.000272715	0.00344085	-0.335028
SUPT6H	0.075971	8.04213	3.69256	0.00027285	0.00344085	-0.335492
LOC286208	0.104885	8.5242	3.69079	0.000274653	0.00346123	-0.341642
LOC283932	0.0471916	7.75466	3.69006	0.000275399	0.00346826	-0.344172
ZNF467	0.193282	10.0425	3.68856	0.000276941	0.00348532	-0.349387
ZNF385A	0.120441	8.48424	3.68789	0.000277635	0.00349167	-0.351721
AP3S1	-0.0931136	8.24923	-3.68769	0.000277837	0.00349184	-0.352403
AP1M1	0.12481	9.97744	3.6872	0.000278345	0.00349585	-0.354106
ZNF813	-0.0353828	7.50311	-3.68529	0.000280332	0.00351842	-0.360747
LYN	0.142514	13.306	3.68435	0.000281322	0.00352844	-0.364036
CECR1	0.075722	9.13501	3.68402	0.000281661	0.00353031	-0.365162
NSD1	0.0376348	7.85236	3.68171	0.000284099	0.00355846	-0.373208
TBK1	-0.140439	8.80899	-3.68095	0.000284901	0.00356608	-0.375837
THNSL1	-0.0505473	7.63698	-3.67988	0.000286033	0.00357765	-0.379539
LOC651612	0.174601	8.18769	3.67956	0.000286371	0.00357765	-0.380641
KLRC3	-0.0745982	7.59802	-3.67953	0.000286405	0.00357765	-0.380752
FGR	0.0667075	10.1664	3.67796	0.000288087	0.00359623	-0.386217
STK36	0.0704399	8.26925	3.67726	0.000288838	0.00360317	-0.388646
ST6GALNAC6	0.118366	8.83633	3.67647	0.000289679	0.00361123	-0.39136
PPP1R7	-0.0774023	8.80035	-3.67519	0.000291066	0.00362607	-0.395817
LOC645683	-0.144042	13.1668	-3.67492	0.00029136	0.0036273	-0.39676
STK39	-0.137696	8.52032	-3.67408	0.000292269	0.00363617	-0.399668
TM9SF1	0.0483529	8.02303	3.67316	0.000293267	0.00364612	-0.402847
DHRS12	0.0635241	7.95669	3.672	0.000294527	0.00365902	-0.406848
CCNB1IP1	-0.0378782	7.80946	-3.67185	0.000294699	0.00365902	-0.407394
C8orf32	-0.0470794	7.6507	-3.67095	0.000295684	0.00366878	-0.410506
LOC201164	0.0545044	7.70689	3.67035	0.000296341	0.00367447	-0.412579
LOC652481	-0.0763255	8.04813	-3.66675	0.000300321	0.00372133	-0.425026
CTRC	0.0416882	7.71434	3.66644	0.000300664	0.00372308	-0.426089
IDH3G	0.0727346	8.73237	3.6657	0.000301489	0.0037308	-0.428648
MFN2	0.165064	9.04269	3.66143	0.000306302	0.00378783	-0.443422
NSL1	-0.0337576	8.01016	-3.66092	0.000306876	0.00379028	-0.445168
FAM53B	0.0766372	8.97514	3.66072	0.000307112	0.00379028	-0.445886
HIST3H2A	0.102387	7.97862	3.66071	0.000307115	0.00379028	-0.445894
RXRB	0.0753699	8.46705	3.65906	0.000308997	0.00381096	-0.451592
TTC27	-0.0724633	7.88233	-3.65867	0.000309448	0.00381399	-0.452954
PGD	0.175645	11.8541	3.6575	0.000310786	0.00382792	-0.456978
DLEC1	0.0215331	7.56501	3.65732	0.000310996	0.00382796	-0.457607
C4orf34	-0.0845921	9.66759	-3.65698	0.000311387	0.00383023	-0.458781
TAGAP	0.14728	9.55149	3.65647	0.000311973	0.00383489	-0.460534
P2RX1	0.170527	8.77369	3.65187	0.00031733	0.00389814	-0.476411
SPIRE1	-0.0582752	7.80397	-3.65048	0.000318959	0.00391556	-0.481188
BTG2	0.134991	10.3102	3.64919	0.000320486	0.00393169	-0.48564
CDC42	-0.0590233	8.20801	-3.64874	0.000321015	0.00393557	-0.487178
C3orf1	-0.0349599	7.52379	-3.64647	0.000323724	0.00396615	-0.495013
SELS	-0.0592343	8.4474	-3.64595	0.000324339	0.00397106	-0.496782
NKAP	-0.0261535	7.47025	-3.64461	0.000325948	0.00398813	-0.501399
MGC42105	-0.0282784	7.41995	-3.64427	0.000326356	0.00399048	-0.502565
APOBEC3F	-0.065689	8.17631	-3.64343	0.000327373	0.00400027	-0.505465
ITGB3BP	-0.0461374	7.50636	-3.64314	0.000327724	0.00400191	-0.506464
NCBP1	-0.0680158	8.00054	-3.64284	0.000328087	0.00400325	-0.507496
C13orf34	-0.0555637	7.67854	-3.64269	0.000328266	0.00400325	-0.508005
HLA-F	0.131001	11.1366	3.64119	0.000330081	0.00402273	-0.513144
MTF1	0.142237	9.59442	3.64092	0.000330417	0.00402417	-0.514093
KIAA0141	0.0635019	8.58852	3.64049	0.000330941	0.0040279	-0.515571
MRPL15	-0.0980658	7.89304	-3.64029	0.000331185	0.00402822	-0.516257
RFNG	0.0497573	8.14914	3.6397	0.000331904	0.00403432	-0.51828
MCM7	0.0469562	8.21792	3.63873	0.000333093	0.00404611	-0.521613
ARL6IP5	-0.250141	10.6448	-3.63713	0.000335067	0.00406741	-0.52712
FLJ10357	0.133702	8.30213	3.63639	0.000335973	0.00407574	-0.529639
C14orf142	-0.0682017	7.64736	-3.63487	0.000337869	0.00409605	-0.534881
HCLS1	0.131749	13.1503	3.63242	0.000340927	0.00413042	-0.543281
MEA1	-0.0610245	8.24971	-3.63203	0.000341414	0.00413361	-0.544609
NUDT18	0.0912138	8.63916	3.63157	0.000341988	0.00413785	-0.546176
THAP1	-0.0398566	7.68012	-3.62952	0.000344583	0.00416653	-0.553222
LOC388272	-0.0399956	7.62284	-3.62891	0.000345352	0.0041731	-0.555299
CRBN	-0.168218	8.9641	-3.62759	0.000347034	0.00419069	-0.559828
LOC642233	-0.0654789	7.72141	-3.62505	0.000350295	0.0042273	-0.568541
RBMX2	-0.0420261	7.80829	-3.62415	0.000351451	0.00423681	-0.571612
DNHD1	0.0505233	7.74594	3.62408	0.000351541	0.00423681	-0.57185
VCL	0.128139	10.2316	3.62195	0.000354298	0.00426726	-0.579127
TAF5L	-0.0354574	7.43956	-3.62101	0.000355523	0.00427922	-0.582343
LOC401115	0.108625	10.5646	3.62072	0.000355901	0.004281	-0.583335
SPHK2	0.0939689	9.08774	3.62043	0.000356288	0.00428287	-0.584348
MBOAT5	0.0994138	8.46583	3.62005	0.000356775	0.00428593	-0.585619
TMED10	-0.133603	8.92787	-3.61958	0.00035739	0.00429054	-0.587224
HNRNPU	-0.0917877	8.98192	-3.61925	0.000357834	0.00429309	-0.588382
MGST3	-0.137838	9.93493	-3.6189	0.000358285	0.0042957	-0.589553
ZBP1	0.180045	10.0979	3.61673	0.000361149	0.00432724	-0.596972
HSPA6	0.172864	10.3801	3.61619	0.000361873	0.00433311	-0.598837
DISC1	0.035601	7.65945	3.61553	0.000362742	0.0043407	-0.601071
IGFBP2	0.0524171	7.60516	3.61284	0.000366341	0.00438094	-0.610268
SNAPC3	-0.0376791	7.73406	-3.61073	0.000369184	0.00441208	-0.617468
DKFZp586I1420	0.0664399	8.534	3.60948	0.000370875	0.00442943	-0.621724
ACAD8	-0.0251186	7.44036	-3.60901	0.000371513	0.00443419	-0.623325
TPK1	-0.0584033	8.0667	-3.60813	0.000372709	0.00444559	-0.626317
CACNA1B	-0.0490237	7.77939	-3.60794	0.000372975	0.00444578	-0.626982
HRASLS3	-0.141291	8.47706	-3.60777	0.000373205	0.00444578	-0.627557
GCN5L2	0.0854571	8.73409	3.6072	0.000373988	0.00445224	-0.629509
C14orf145	-0.0331987	7.47079	-3.60132	0.00038211	0.00454375	-0.649514
COX4I1	-0.101329	12.8429	-3.60112	0.000382395	0.00454375	-0.650208
SAAL1	-0.0680593	8.26029	-3.60111	0.000382412	0.00454375	-0.650249
CLDN9	0.056091	7.84954	3.60067	0.000383019	0.00454804	-0.651727
POLE3	-0.109243	10.3745	-3.59882	0.000385621	0.004576	-0.65803
BAT1	0.0394049	8.74009	3.59551	0.000390315	0.00462873	-0.669294
ECHDC1	-0.0407964	7.53449	-3.59412	0.000392298	0.00464654	-0.674012
TRAPPC5	0.167097	9.86701	3.5941	0.000392318	0.00464654	-0.67406
LOC644846	-0.0570553	7.6342	-3.59384	0.00039269	0.00464797	-0.674942
RPL32P3	0.0377527	7.67508	3.59361	0.000393022	0.00464892	-0.675728
TCEAL1	-0.020388	7.51167	-3.59256	0.00039454	0.00466389	-0.679317
TRIM23	0.0920262	8.20613	3.59236	0.000394818	0.0046642	-0.679973
SLC11A2	-0.0718623	8.21484	-3.5917	0.00039577	0.00467246	-0.682214
RASSF7	0.118545	9.29265	3.58929	0.000399274	0.00470951	-0.690419
PDLIM2	0.0231888	7.49767	3.58919	0.000399418	0.00470951	-0.690753
RPS13	-0.180575	11.9732	-3.58775	0.000401518	0.00472855	-0.695635
HLA-A	0.10528	13.7325	3.58773	0.000401544	0.00472855	-0.695694
KLHL12	-0.0646159	8.66005	-3.58722	0.000402286	0.00473429	-0.697414
LRPAP1	0.0663586	8.09413	3.58385	0.000407263	0.00478703	-0.708855
ATP6V0E1	-0.0993349	11.6947	-3.58372	0.000407454	0.00478703	-0.709292
KLHDC3	0.0914969	9.87418	3.58366	0.000407544	0.00478703	-0.709498
SEPN1	0.0794709	8.45826	3.57891	0.000414653	0.00486743	-0.725588
STAMBPL1	-0.122647	8.36861	-3.57859	0.000415134	0.00487	-0.726669
SIRT6	0.0323781	7.59894	3.57729	0.0004171	0.00488996	-0.731064
LY96	-0.334795	9.22466	-3.57649	0.000418309	0.00490102	-0.733756
LOC729148	-0.175834	8.6908	-3.57532	0.000420088	0.00491875	-0.737704
ICOS	-0.106846	8.10207	-3.57377	0.000422464	0.00494344	-0.742951
C20orf29	0.0787215	8.08538	3.57247	0.000424466	0.00496373	-0.74735
DIP2A	0.0389358	7.73151	3.57153	0.000425927	0.00497766	-0.750545
TBC1D2B	0.0851334	9.57043	3.5707	0.0004272	0.0049894	-0.753323
KIAA0922	0.0946004	9.11791	3.57046	0.00042757	0.00499057	-0.754128
TAF1B	-0.0479681	7.70535	-3.56969	0.000428771	0.00500142	-0.756736
TRIM28	0.112779	9.09724	3.56854	0.000430564	0.00501918	-0.760618
C7orf36	-0.0364407	7.50354	-3.56816	0.000431164	0.00502301	-0.761914
ZNF22	-0.146493	8.4352	-3.56757	0.000432089	0.00503062	-0.763907
ADSL	-0.112278	9.89561	-3.5667	0.000433444	0.00504322	-0.766819
LOC645385	-0.175691	10.1432	-3.56629	0.00043409	0.00504504	-0.768204
MCTP2	0.134796	8.38936	3.56626	0.000434146	0.00504504	-0.768324
SMG5	0.103496	8.4601	3.56248	0.000440128	0.00511134	-0.78105
RASA2	0.0810109	8.10375	3.56022	0.000443747	0.00515013	-0.788665
NUDT9	-0.0288871	7.73791	-3.55947	0.000444965	0.00516104	-0.791214
PIGG	0.0557388	7.86142	3.55846	0.00044659	0.00517664	-0.794605
RCAN1	-0.0376923	7.72158	-3.5562	0.000450265	0.00521597	-0.802223
CCDC14	-0.139124	8.28789	-3.55599	0.000450596	0.00521653	-0.802906
L3MBTL	0.0221405	7.50502	3.55531	0.000451713	0.00522363	-0.805209
OPRL1	0.0528288	8.13666	3.55527	0.000451773	0.00522363	-0.805333
MAPKAPK5	-0.0425178	7.71936	-3.55507	0.000452111	0.00522427	-0.806027
FYTTD1	-0.038172	7.73789	-3.55435	0.000453291	0.00523464	-0.808451
OPA3	0.0230153	7.61532	3.55367	0.000454406	0.00524379	-0.810734
ATG4A	-0.0325839	7.61993	-3.5535	0.000454678	0.00524379	-0.81129
HERC1	0.0955606	9.35659	3.55334	0.000454935	0.00524379	-0.811816
MGC52000	0.11006	8.40596	3.55316	0.000455237	0.00524402	-0.812434
PANK1	-0.0169159	7.47609	-3.55147	0.000458036	0.00527297	-0.818132
CTGF	-0.0231457	7.54467	-3.54894	0.00046224	0.00531806	-0.826624
DCP1A	0.0818987	8.76487	3.54808	0.000463675	0.00533125	-0.829506
STX5	0.0609628	9.26695	3.54648	0.000466367	0.00535887	-0.834886
EXT1	0.0695491	7.97961	3.54525	0.000468445	0.00537932	-0.83902
LOC642103	0.215444	9.01798	3.54505	0.000468784	0.00537932	-0.839691
VPS41	-0.0467883	8.38873	-3.54491	0.000469019	0.00537932	-0.840156
LOC255783	0.137054	9.24203	3.5442	0.000470219	0.00538974	-0.842531
KIAA0226	0.0530576	7.8379	3.54339	0.000471593	0.00540215	-0.845243
DGAT1	0.0870651	8.42053	3.54201	0.00047395	0.00542579	-0.849877
ERGIC2	-0.0617781	7.60767	-3.54162	0.000474619	0.00543009	-0.851187
SDHC	-0.0652962	8.06052	-3.5411	0.000475509	0.00543691	-0.852929
UGCG	0.0960046	8.57148	3.53766	0.000481443	0.00550136	-0.864454
AP3D1	0.0518419	8.27726	3.53514	0.000485825	0.005548	-0.872871
RHOG	0.136371	12.9992	3.53403	0.000487771	0.00556679	-0.876586
LOC132241	0.0908442	9.23618	3.53327	0.000489115	0.00557724	-0.879142
BCL2L12	0.0418569	8.16839	3.53317	0.000489289	0.00557724	-0.879473
C20orf24	0.112844	11.9944	3.53239	0.000490662	0.00558943	-0.882075
MRPL14	-0.108587	8.46507	-3.53163	0.000492013	0.00560117	-0.88463
ST3GAL1	0.0878218	9.24996	3.53147	0.000492298	0.00560117	-0.885168
SASH3	0.0879742	10.6062	3.53068	0.000493697	0.00561364	-0.887804
D2HGDH	0.139037	9.42918	3.5295	0.000495804	0.00563414	-0.891761
IGF2R	0.193676	11.8569	3.52778	0.000498874	0.00566555	-0.897495
LRRC14	0.0690757	7.92427	3.52698	0.000500313	0.0056784	-0.900171
RUSC1	0.0849721	9.07476	3.52428	0.000505192	0.00573012	-0.909184
NCAPG	-0.0348419	7.49409	-3.52412	0.00050549	0.00573012	-0.909731
KLHL21	0.111215	8.6038	3.52321	0.000507144	0.00574535	-0.912765
PTPRC	0.116531	8.92966	3.52239	0.000508638	0.00575875	-0.915497
G6PD	0.109946	9.46134	3.52127	0.000510676	0.00577814	-0.919211
MED22	0.0651668	8.81188	3.52111	0.000510975	0.00577814	-0.919755
LOC651738	0.130916	8.35312	3.52084	0.000511467	0.00578017	-0.920649
GMIP	0.134959	9.28926	3.51989	0.000513216	0.00579639	-0.923818
LAPTM5	-0.101762	11.9376	-3.51913	0.000514615	0.00580865	-0.926347
TMEM63A	0.101934	8.59286	3.51841	0.000515956	0.00582023	-0.928763
USO1	-0.134316	8.40049	-3.51774	0.000517202	0.00582769	-0.931002
SLC44A2	0.147329	11.3489	3.51771	0.000517247	0.00582769	-0.931084
LOC441743	-0.0462841	7.65161	-3.51735	0.000517919	0.00582929	-0.932289
EIF2B4	0.0625258	8.80746	3.5173	0.000518019	0.00582929	-0.93247
SFRS10	-0.167519	9.01494	-3.51709	0.000518403	0.00583006	-0.933156
TPP1	0.159269	10.8331	3.51604	0.000520354	0.00584845	-0.936645
LOC654202	0.0457401	7.55331	3.51369	0.000524761	0.0058944	-0.944475
CC2D1B	0.0493821	7.83447	3.51329	0.000525511	0.00589925	-0.945802
STK35	0.0658525	7.91336	3.51266	0.000526708	0.00590909	-0.947913
DFFA	0.114775	8.67448	3.51182	0.000528289	0.00592324	-0.950696
PCMTD1	-0.163407	8.17106	-3.51031	0.000531162	0.00595184	-0.955731
BTN3A1	0.0708196	8.66858	3.50979	0.000532145	0.00595439	-0.957448
LOC651149	-0.101939	7.95694	-3.50978	0.000532159	0.00595439	-0.957471
GTF3C5	0.0932471	8.77265	3.50957	0.000532567	0.00595439	-0.958183
SIN3B	0.0778177	8.07391	3.50951	0.000532677	0.00595439	-0.958375
CSNK1G1	-0.0257759	7.68976	-3.50834	0.000534919	0.00597493	-0.962275
APAF1	0.0939717	8.87838	3.50819	0.000535212	0.00597493	-0.962782
CSGlcA-T	0.0771921	8.25205	3.50785	0.000535865	0.00597493	-0.963914
CCDC66	-0.0544414	7.67027	-3.50775	0.000536053	0.00597493	-0.96424
SEC24C	0.0647217	9.23645	3.50771	0.000536129	0.00597493	-0.964372
SSH1	0.115772	8.32504	3.50684	0.000537803	0.00598998	-0.967266
PIGT	0.078723	9.04677	3.50564	0.000540119	0.00601215	-0.971254
CSTF3	-0.045862	7.95149	-3.50505	0.00054125	0.0060186	-0.973195
SNX4	-0.0666184	7.66641	-3.505	0.000541349	0.0060186	-0.973365
RBBP8	-0.0279285	7.60719	-3.50176	0.000547667	0.00608519	-0.984135
TREH	-0.0336116	7.5313	-3.49711	0.000556837	0.00618336	-0.999543
MYO9A	0.0870778	8.40856	3.49514	0.000560765	0.00622325	-1.00607
RNF165	0.160432	8.30352	3.49403	0.000563004	0.00624331	-1.00976
LOC643357	-0.139173	10.661	-3.4939	0.000563248	0.00624331	-1.01017
MOV10	0.117111	8.48132	3.49336	0.000564333	0.0062516	-1.01195
WDR86	0.0518922	7.81878	3.48958	0.000571996	0.00633269	-1.02446
ENO3	0.0414877	7.79901	3.48789	0.000575459	0.00636722	-1.03006
ZMYND15	0.073833	7.84987	3.48754	0.000576174	0.00637132	-1.03122
NFATC2IP	0.0249901	7.69813	3.4861	0.000579152	0.00640043	-1.036
NAP1L4	-0.103078	10.9684	-3.48555	0.000580273	0.00640898	-1.03779
TAPT1	-0.0543273	7.72861	-3.485	0.000581408	0.00641769	-1.0396
FOXJ2	0.120133	10.1314	3.48415	0.000583181	0.00643342	-1.04243
TMEM120A	0.0956113	8.17698	3.48379	0.000583918	0.00643771	-1.0436
ZNF540	-0.0417472	7.58381	-3.48355	0.000584431	0.00643953	-1.04441
CKAP5	0.0652683	8.32996	3.48285	0.000585894	0.0064489	-1.04673
TIGD2	-0.0403089	7.6563	-3.4827	0.000586205	0.0064489	-1.04722
HYAL2	0.0302491	7.63997	3.48253	0.000586557	0.0064489	-1.04778
LTBR	0.128849	9.44456	3.48247	0.000586676	0.0064489	-1.04797
BBX	0.101593	9.68408	3.48095	0.000589861	0.00648006	-1.05299
METAP1	-0.0913122	9.25695	-3.48045	0.000590911	0.00648775	-1.05464
WDR8	0.0665993	9.18865	3.48027	0.000591295	0.00648811	-1.05524
MAPBPIP	-0.0838146	9.38265	-3.47894	0.000594096	0.00651498	-1.05963
PRKCZ	0.0566736	8.16647	3.47864	0.000594726	0.00651802	-1.06061
KIAA1026	0.0316173	7.60027	3.47779	0.000596529	0.00653392	-1.06342
PDE1B	0.0459065	7.66926	3.47752	0.000597102	0.00653474	-1.06431
SIP1	-0.04259	7.83391	-3.47742	0.000597311	0.00653474	-1.06463
ZDHHC7	0.08125	10.542	3.47332	0.000606077	0.00662673	-1.07814
BCORL1	0.070523	7.94495	3.47188	0.0006092	0.00665694	-1.08291
PAPSS2	0.0593987	7.76702	3.47161	0.000609768	0.00665921	-1.08377
C20orf74	0.0320712	7.61808	3.46969	0.000613952	0.00670095	-1.09011
TOPORS	-0.0946416	8.1069	-3.4694	0.000614579	0.00670384	-1.09105
RRAGC	0.0944359	9.38884	3.46873	0.000616043	0.00671585	-1.09326
MAMDC4	0.0280387	7.54013	3.4682	0.000617212	0.00672463	-1.09502
TLR2	0.105208	8.06568	3.46793	0.000617797	0.00672704	-1.0959
HNMT	-0.0479116	7.65359	-3.46739	0.00061897	0.00673585	-1.09765
UFM1	-0.0625544	7.81766	-3.46679	0.000620293	0.00674628	-1.09963
CD58	-0.147583	8.48739	-3.46564	0.000622834	0.00676585	-1.10342
PNKP	0.0972126	9.14469	3.46563	0.000622852	0.00676585	-1.10345
ITPK1	0.158258	9.39619	3.46548	0.00062319	0.00676585	-1.10395
ELMO3	0.0437561	7.65744	3.46413	0.000626167	0.00679419	-1.10837
TNFAIP1	0.0480286	8.00918	3.46368	0.000627173	0.00679749	-1.10986
RAB6A	-0.0876092	8.23755	-3.46367	0.000627207	0.00679749	-1.10991
CMTM3	0.0456137	8.69601	3.46329	0.000628036	0.00680249	-1.11113
NUDT2	-0.0752192	7.99275	-3.46257	0.000629644	0.00681592	-1.1135
EBI2	-0.183845	8.95964	-3.46079	0.000633624	0.00685499	-1.11934
AUH	-0.0462823	7.81499	-3.45987	0.000635692	0.00686944	-1.12236
LIMA1	-0.04853	7.64603	-3.45987	0.000635702	0.00686944	-1.12238
NCAPH2	0.0257367	7.64139	3.45916	0.000637307	0.00688276	-1.12471
TAZ	0.0510014	8.01163	3.45856	0.000638659	0.00689334	-1.12668
CD93	0.190894	10.8211	3.45754	0.00064096	0.00691414	-1.13001
CYP2D7P1	0.0238832	7.53251	3.45474	0.000647353	0.00697904	-1.13921
RPS21	-0.124268	8.32401	-3.45315	0.000650993	0.0070142	-1.1444
HIBADH	-0.0845208	8.2502	-3.45264	0.000652177	0.00702286	-1.14609
RABEPK	-0.080636	8.8324	-3.45229	0.000652979	0.00702741	-1.14722
AXUD1	0.163336	9.82992	3.45151	0.000654791	0.00704281	-1.14979
PDCD6	-0.0936856	10.3721	-3.45115	0.000655626	0.00704769	-1.15097
RBM42	0.101507	9.23281	3.45069	0.000656685	0.00705416	-1.15247
INSIG2	-0.0887588	7.92641	-3.45056	0.00065699	0.00705416	-1.1529
PAIP2	-0.193587	10.4958	-3.45038	0.000657408	0.00705455	-1.15349
GYS1	0.052385	7.9301	3.44851	0.00066176	0.00709714	-1.1596
C1orf183	0.0996404	8.14282	3.44692	0.000665496	0.00713307	-1.16481
CCL3	0.0504226	7.63411	3.44649	0.000666497	0.00713966	-1.16621
PSMA1	-0.0484761	8.58356	-3.44493	0.000670173	0.00717489	-1.1713
RFC2	-0.0287162	7.57157	-3.44411	0.000672127	0.00719164	-1.174
RB1CC1	-0.170971	8.55089	-3.44361	0.000673314	0.00720018	-1.17563
TICAM1	0.0556832	8.33534	3.44247	0.000676015	0.00722488	-1.17934
DYNC1H1	0.112792	8.67592	3.44087	0.000679848	0.00726166	-1.18458
DHRS1	0.120998	9.60188	3.4397	0.000682652	0.00728739	-1.18839
TNS3	0.104006	8.49404	3.43921	0.000683846	0.00729223	-1.19001
LRRC8D	-0.0617403	7.94574	-3.43919	0.000683893	0.00729223	-1.19007
KIAA0406	0.0409081	7.86017	3.43807	0.000686586	0.00731673	-1.19371
CD52	-0.333489	11.7385	-3.43648	0.000690464	0.00735382	-1.19892
CD37	0.109546	11.237	3.43572	0.000692301	0.00736915	-1.20139
RANBP3	0.0360476	8.08963	3.43554	0.000692736	0.00736954	-1.20197
SLC22A4	0.145615	8.58167	3.4353	0.000693337	0.00737169	-1.20277
RSRC2	-0.0750675	7.90615	-3.43068	0.000704686	0.00748804	-1.2178
PTPN11	-0.105529	8.66771	-3.43041	0.000705367	0.00749098	-1.2187
TIMP2	0.081494	8.33418	3.42964	0.000707289	0.00750708	-1.22122
VPS36	-0.147112	8.18274	-3.42938	0.000707921	0.00750948	-1.22204
NMNAT1	0.0438946	7.68956	3.4269	0.000714131	0.00757102	-1.23013
FAM18B	-0.0476491	7.67489	-3.4267	0.000714634	0.00757201	-1.23078
BNIPL	0.0211011	7.60098	3.42524	0.00071831	0.00760661	-1.23553
ZFAND2B	0.0700441	9.1232	3.42442	0.000720368	0.00762403	-1.23818
KIAA2026	0.0435656	8.02642	3.4241	0.000721194	0.00762841	-1.23924
RPL27	-0.263429	12.439	-3.42376	0.000722039	0.00763298	-1.24032
HIP1	0.161333	8.25723	3.42315	0.000723609	0.00764521	-1.24233
LOC124216	0.0481841	7.60372	3.42264	0.000724887	0.00765434	-1.24396
SLBP	-0.062282	8.17071	-3.42172	0.000727241	0.00767439	-1.24696
NFKBIA	0.147857	11.8015	3.42157	0.000727615	0.00767439	-1.24744
SLC35A4	0.103497	9.02336	3.42067	0.000729935	0.00769447	-1.25039
RAB2A	-0.067021	8.33649	-3.41914	0.000733863	0.0077281	-1.25535
PIK4CA	0.0640004	8.64021	3.4191	0.00073396	0.0077281	-1.25548
KRTAP20-2	-0.0341461	7.56963	-3.41874	0.000734892	0.00773351	-1.25665
ZNF615	-0.065327	8.04169	-3.41753	0.000738012	0.00776193	-1.26057
PXMP3	-0.0674075	7.90476	-3.4159	0.000742254	0.0078021	-1.26587
TBCE	-0.0352055	7.5648	-3.41495	0.000744706	0.00782114	-1.26892
BOP1	0.0896671	8.73339	3.41488	0.00074491	0.00782114	-1.26918
KCNH3	0.0533094	7.73087	3.41441	0.000746138	0.00782958	-1.2707
LOC648897	0.027947	7.45016	3.41274	0.000750509	0.00787098	-1.27611
SMPD1	0.0387576	7.83264	3.41169	0.000753267	0.00789543	-1.2795
RAB32	0.124777	9.96659	3.41135	0.000754184	0.00790057	-1.28063
ARHGAP21	-0.0849519	8.13154	-3.41099	0.000755128	0.00790598	-1.28178
CASP4	-0.0596326	8.2035	-3.41049	0.000756443	0.00791526	-1.28339
TSEN34	0.137563	11.3925	3.4099	0.000758014	0.00792722	-1.28531
MOBKL2A	0.144796	9.68563	3.40944	0.000759238	0.00793554	-1.2868
HYOU1	0.0605227	8.03319	3.40893	0.000760578	0.00794505	-1.28844
FRAT2	0.159455	12.2384	3.40786	0.00076344	0.00797045	-1.29191
CXXC1	0.118842	10.0373	3.40674	0.000766437	0.00799402	-1.29553
MTP18	0.0416507	7.80565	3.4067	0.000766561	0.00799402	-1.29568
CSF1R	0.17357	10.9693	3.4048	0.000771674	0.0080428	-1.30183
TESK1	0.0838367	8.51239	3.40458	0.000772248	0.00804425	-1.30252
CCDC17	0.0402349	7.58537	3.40289	0.000776837	0.0080875	-1.308
BLM	-0.0438682	7.66077	-3.40121	0.000781416	0.0081306	-1.31344
AP2A2	0.0631124	8.03562	3.40084	0.000782414	0.0081364	-1.31462
CPEB2	0.0487386	7.76604	3.39993	0.000784919	0.00815786	-1.31757
TSPAN13	-0.0510428	7.65925	-3.39927	0.000786734	0.00817214	-1.31971
NMD3	-0.0601549	7.6488	-3.39696	0.000793093	0.00822919	-1.32715
STAT5A	0.110123	10.5439	3.39693	0.00079318	0.00822919	-1.32725
FAM19A1	-0.0372943	7.48941	-3.39679	0.000793561	0.00822919	-1.3277
RBM23	0.119417	10.2317	3.39555	0.000797009	0.00826032	-1.33171
GMEB1	0.0597762	8.10425	3.39364	0.000802342	0.00831093	-1.33787
C12orf32	-0.0615831	7.81686	-3.38968	0.000813479	0.00842146	-1.35062
SLC35B3	-0.0918856	8.09362	-3.38953	0.000813923	0.00842146	-1.35112
MXD4	0.119093	10.6016	3.38807	0.000818065	0.00845958	-1.35581
LRMP	-0.146003	10.0255	-3.38743	0.000819902	0.00847385	-1.35789
TAF5	-0.0544147	7.83117	-3.38563	0.000825056	0.00852235	-1.36368
ZAP70	0.0578436	8.31699	3.38514	0.000826442	0.00853191	-1.36523
DLG4	0.0728745	7.90912	3.38432	0.000828811	0.00855089	-1.36788
RHOQ	0.108834	11.2195	3.38419	0.000829205	0.00855089	-1.36831
TOMM70A	-0.0958514	9.13211	-3.38376	0.000830425	0.0085587	-1.36967
BCLAF1	-0.0901898	8.3456	-3.38201	0.000835498	0.00860619	-1.3753
C1orf149	-0.0381187	7.77027	-3.38166	0.000836535	0.00861207	-1.37645
AIM2	-0.0878691	8.02295	-3.37753	0.000848629	0.00873172	-1.38971
PAFAH1B3	0.115456	9.02789	3.37725	0.000849451	0.00873532	-1.39061
TMEM156	-0.056835	7.96609	-3.37667	0.000851152	0.00874795	-1.39246
FXYD4	-0.0334377	7.49936	-3.37537	0.000855026	0.00878094	-1.39665
C6orf105	-0.0609384	7.59154	-3.37527	0.000855311	0.00878094	-1.39696
PQLC1	0.172679	11.3715	3.37482	0.000856643	0.00878974	-1.3984
MPST	0.0280907	7.7601	3.37423	0.000858394	0.00879903	-1.40028
OVOS2	-0.0146154	7.47059	-3.3742	0.0008585	0.00879903	-1.4004
IL5RA	-0.0539911	7.79104	-3.37332	0.000861127	0.00882107	-1.40322
USP34	0.0663085	8.59964	3.37199	0.000865126	0.00885713	-1.4075
ARS2	0.0598259	8.94849	3.37178	0.000865752	0.00885863	-1.40817
PRKD2	0.0947138	8.30761	3.37147	0.000866688	0.00886331	-1.40917
C20orf67	0.0868395	8.28897	3.3712	0.000867486	0.00886657	-1.41002
ANKRD12	-0.162806	8.37805	-3.36887	0.000874521	0.00892965	-1.41748
GALNAC4S-6ST	0.168402	11.3508	3.36884	0.000874623	0.00892965	-1.41758
PCNT	0.091397	8.87535	3.36865	0.000875204	0.00893065	-1.4182
ZNF688	0.0347679	7.87262	3.36768	0.000878151	0.00895204	-1.4213
MVP	0.103055	8.55099	3.36764	0.000878268	0.00895204	-1.42143
CST3	0.14002	13.5296	3.36612	0.000882909	0.0089944	-1.42629
PSME3	0.0752222	9.16439	3.36522	0.000885663	0.00901562	-1.42917
LOC654161	0.045454	7.77268	3.36512	0.000885968	0.00901562	-1.42949
LOC642031	0.0932785	8.8197	3.36271	0.000893397	0.00908623	-1.4372
TBKBP1	0.0486647	7.66542	3.36227	0.000894754	0.00909502	-1.4386
NCKAP1L	0.0984874	8.55998	3.36092	0.000898959	0.00913275	-1.44293
USP1	-0.0614483	7.68338	-3.3606	0.000899938	0.00913768	-1.44394
IRF7	0.108436	8.73016	3.36001	0.000901801	0.00915157	-1.44585
ATP5S	-0.0349862	7.83535	-3.3597	0.000902748	0.00915616	-1.44682
LOC646100	-0.0400975	7.61812	-3.35804	0.000907958	0.00920168	-1.45213
SPATA2L	0.0816293	8.15617	3.35795	0.00090823	0.00920168	-1.45241
ZNF285A	-0.036442	7.53115	-3.35775	0.000908866	0.00920289	-1.45305
ZNF142	0.0682861	8.32197	3.3576	0.000909345	0.00920289	-1.45354
SNORD13	0.149891	8.34804	3.356	0.000914378	0.00924876	-1.45863
ISG20L2	0.0973094	9.90576	3.3518	0.000927746	0.00937885	-1.47203
RNF24	0.21162	11.1576	3.35157	0.00092849	0.00938125	-1.47277
FAS	-0.0465533	7.60447	-3.35075	0.000931114	0.00940263	-1.47538
SETDB2	-0.075307	8.07008	-3.35001	0.000933523	0.00942181	-1.47776
IVD	0.0686843	8.16153	3.34949	0.000935195	0.00943354	-1.47942
IL10RB	0.102064	10.8174	3.34891	0.00093706	0.0094472	-1.48125
REXO2	-0.121171	9.258	-3.34811	0.000939652	0.00946641	-1.4838
SUMO1P3	-0.0544875	7.6987	-3.34801	0.000939989	0.00946641	-1.48413
PPP1R2	-0.139632	8.79754	-3.34774	0.000940849	0.00946991	-1.48498
C20orf11	-0.0826269	9.4769	-3.34654	0.00094477	0.00950232	-1.48882
SLC2A6	0.109069	8.81749	3.34644	0.000945096	0.00950232	-1.48913
C7orf30	-0.074627	9.55323	-3.34456	0.000951242	0.00955892	-1.49512
BTG3	-0.0397763	7.65763	-3.34261	0.000957653	0.00961812	-1.50132
PDHX	-0.0627016	7.79362	-3.34201	0.000959634	0.00963279	-1.50322
WBP2	0.123152	13.3849	3.34168	0.000960734	0.0096386	-1.50428
ANXA11	0.101401	8.6103	3.34128	0.000962046	0.00964653	-1.50554
CCDC112	-0.0517427	7.65743	-3.33954	0.000967828	0.00969925	-1.51107
NECAB3	0.024785	7.47967	3.33832	0.000971923	0.00973502	-1.51496
AMD1	-0.179458	9.28039	-3.33754	0.000974507	0.00975562	-1.51741
LOC399744	0.187995	9.3207	3.33682	0.000976948	0.00977476	-1.51972
LOC642334	0.0492393	7.69478	3.33627	0.000978788	0.00978788	-1.52146
LOC645465	0.028052	7.51782	3.33537	0.000981814	0.00981284	-1.52431
ITGB7	0.160817	10.6769	3.33362	0.000987769	0.00986702	-1.52988
FERMT3	0.103664	10.4208	3.33272	0.000990814	0.0098921	-1.53272
CLCN6	0.0338214	7.81964	3.33107	0.000996455	0.00994305	-1.53796
TMEM93	-0.0522425	8.24711	-3.33027	0.000999209	0.00996003	-1.5405
YEATS4	-0.0721584	7.72782	-3.33026	0.000999233	0.00996003	-1.54053
LAMP1	0.126066	11.398	3.33001	0.0010001	0.00996325	-1.54132
C7orf26	0.0834432	9.74353	3.32858	0.00100501	0.0100018	-1.54584
STAT3	0.141956	10.0761	3.32857	0.00100504	0.0100018	-1.54587
LCP2	0.0708436	8.2471	3.32828	0.00100604	0.0100063	-1.54679
LOC729021	0.223086	10.2277	3.32698	0.00101055	0.0100458	-1.55092
IGFBP7	0.124065	8.44645	3.32671	0.00101149	0.0100498	-1.55177
PDS5A	-0.0931435	8.25795	-3.32491	0.00101777	0.0101067	-1.55748
ZMIZ2	0.0899325	8.2439	3.32442	0.00101949	0.0101183	-1.55903
NSBP1	-0.0284212	7.43834	-3.32377	0.00102174	0.0101352	-1.56107
AGGF1	-0.0658117	7.96111	-3.32207	0.00102773	0.0101868	-1.56646
TBCD	0.0707771	8.45522	3.32198	0.00102804	0.0101868	-1.56674
ORC3L	-0.0642243	7.96303	-3.32174	0.0010289	0.0101898	-1.5675
HTRA1	0.0437606	7.54291	3.32121	0.00103077	0.0102029	-1.56918
ORAI2	0.057813	7.77276	3.31704	0.00104559	0.0103441	-1.58235
NLRP6	0.0395534	7.56807	3.31662	0.0010471	0.0103474	-1.58368
EXOSC4	0.0632579	8.04405	3.31653	0.00104744	0.0103474	-1.58397
ACBD3	-0.114111	8.29685	-3.31648	0.00104761	0.0103474	-1.58412
GARNL4	0.0603294	8.69443	3.31552	0.00105107	0.0103761	-1.58716
SCNN1D	0.0349846	7.67573	3.31508	0.00105266	0.0103863	-1.58856
ARRDC2	0.0419259	8.11243	3.31451	0.00105469	0.0104007	-1.59033
RAB5A	-0.107221	8.43614	-3.31375	0.00105744	0.0104223	-1.59273
N-PAC	0.0876645	8.87305	3.31355	0.00105818	0.010424	-1.59338
RPS14	-0.161197	12.0062	-3.3117	0.00106489	0.0104846	-1.59921
CBX7	0.109103	9.9635	3.3099	0.00107147	0.0105437	-1.60488
PSMD10	-0.0429153	7.68601	-3.30905	0.0010746	0.0105689	-1.60756
TBC1D3C	0.0502668	7.71333	3.30867	0.00107599	0.0105769	-1.60876
SNAI3	0.0570348	7.91855	3.30729	0.00108109	0.0106215	-1.61312
SLC24A4	0.054593	7.93134	3.307	0.00108215	0.0106262	-1.61402
ZNF277	-0.117738	8.51699	-3.30452	0.00109138	0.0107112	-1.62185
ANKRD49	-0.13839	8.38258	-3.30295	0.00109722	0.0107628	-1.62676
CASC3	0.145072	10.2163	3.30181	0.0011015	0.0107981	-1.63035
PHF19	0.0356259	7.94997	3.30153	0.00110256	0.0107981	-1.63124
SLMAP	-0.133749	8.58	-3.30153	0.00110258	0.0107981	-1.63125
IQWD1	-0.0970787	8.65745	-3.30071	0.00110565	0.0108225	-1.63382
ECHDC3	0.140957	8.15595	3.29981	0.00110904	0.01085	-1.63664
DIP2B	0.100297	9.12078	3.29744	0.00111806	0.0109324	-1.6441
CDYL2	0.0255377	7.53815	3.29603	0.00112347	0.0109744	-1.64854
LOC652838	0.0384109	7.55877	3.29601	0.00112354	0.0109744	-1.6486
TGFBRAP1	0.0612294	8.03388	3.29445	0.00112951	0.0110184	-1.65348
LOC401677	-0.0275971	7.47317	-3.29445	0.00112954	0.0110184	-1.6535
DBNL	0.0953038	10.8074	3.29435	0.0011299	0.0110184	-1.6538
PLEKHG3	0.126491	8.95383	3.29421	0.00113043	0.0110184	-1.65423
LOC652734	0.0575114	7.72235	3.29367	0.00113251	0.0110329	-1.65593
FLII	0.114222	9.2773	3.29221	0.00113817	0.0110822	-1.66051
TNFRSF1A	0.143664	11.8051	3.29091	0.00114323	0.0111256	-1.6646
KIAA0664	0.0736556	8.01428	3.28987	0.00114727	0.0111591	-1.66785
KPNA5	-0.0326707	7.50894	-3.28949	0.00114876	0.0111677	-1.66905
TMEM1	0.031121	7.63979	3.28847	0.00115277	0.0112008	-1.67226
CTSD	0.145201	10.2674	3.28741	0.00115692	0.0112301	-1.67557
SHANK2	-0.0185853	7.46822	-3.28739	0.00115701	0.0112301	-1.67563
RNH1	0.0862224	8.73859	3.28645	0.00116071	0.0112602	-1.67858
GGA3	0.056974	8.15921	3.28501	0.00116641	0.0113005	-1.68308
DUSP12	-0.0958963	8.85515	-3.28499	0.0011665	0.0113005	-1.68315
CDC2L2	0.119605	8.5184	3.28494	0.0011667	0.0113005	-1.68332
SF3B4	0.107383	10.6356	3.28478	0.00116733	0.0113006	-1.68381
HSPC171	-0.0569346	8.24274	-3.28441	0.0011688	0.0113041	-1.68497
PILRB	0.0346468	7.59419	3.28438	0.00116891	0.0113041	-1.68505
KLHL17	0.0498088	7.74247	3.28237	0.0011769	0.0113755	-1.69133
C20orf55	0.115991	9.4025	3.28145	0.00118059	0.0114051	-1.69421
SH3BP1	0.117828	9.0892	3.28098	0.00118248	0.0114175	-1.69569
EEF2	0.105232	12.8186	3.27993	0.00118671	0.011452	-1.69897
DHX36	-0.0629754	7.92871	-3.27979	0.0011873	0.011452	-1.69942
ATP5SL	0.079972	9.48873	3.27943	0.00118872	0.0114598	-1.70053
ZSWIM4	0.0628703	8.19452	3.27885	0.00119108	0.0114765	-1.70235
BRD2	0.083636	10.7689	3.2779	0.00119494	0.0115077	-1.70533
ACTR1A	0.0933037	9.49975	3.27735	0.00119715	0.0115231	-1.70704
ANKRD36B	0.0483624	7.92951	3.27594	0.00120288	0.0115722	-1.71143
SLC24A6	0.101129	9.36268	3.27568	0.00120397	0.0115766	-1.71226
CTNNB1	0.0300079	7.8524	3.27406	0.00121061	0.0116345	-1.71733
PREI3	-0.0421953	7.67851	-3.2719	0.00121949	0.0117137	-1.72405
C4orf8	0.0690499	8.27254	3.27086	0.00122379	0.0117489	-1.72729
DARS	-0.125362	11.0872	-3.26913	0.00123098	0.0118118	-1.73268
CENTG3	0.0268251	7.74395	3.26815	0.00123509	0.0118451	-1.73575
RPS6KB1	-0.129246	8.37873	-3.26796	0.00123587	0.0118464	-1.73633
RIPK3	0.062784	8.3472	3.26702	0.00123981	0.0118741	-1.73926
TNRC15	0.0521438	8.20746	3.26697	0.00124005	0.0118741	-1.73943
CANT1	0.123687	10.0003	3.26619	0.00124332	0.0118948	-1.74185
FBXL15	0.0699757	8.51081	3.26615	0.00124349	0.0118948	-1.74198
C6orf129	-0.103606	8.31108	-3.26576	0.0012451	0.0119041	-1.74317
PPOX	0.0665932	8.29904	3.26547	0.00124635	0.0119098	-1.74409
GPR65	-0.128411	8.06793	-3.26473	0.00124948	0.0119336	-1.7464
C1orf97	-0.0279435	7.5511	-3.26322	0.00125586	0.0119884	-1.75109
ZNF524	0.0940782	9.19455	3.26215	0.00126043	0.0120257	-1.75443
UGDH	-0.0577295	7.69207	-3.26043	0.00126779	0.0120897	-1.75978
CCDC45	-0.0815813	8.4373	-3.25894	0.00127415	0.0121441	-1.76439
LCOR	0.128687	8.81356	3.25879	0.00127481	0.0121442	-1.76486
GPM6A	-0.0236273	7.57143	-3.25846	0.00127623	0.0121515	-1.76589
LOC728505	-0.0426374	7.65886	-3.2573	0.00128126	0.012193	-1.7695
WDR55	0.0659763	8.08239	3.25598	0.00128697	0.0122411	-1.77359
ZZZ3	-0.0779173	7.8891	-3.25286	0.00130059	0.0123643	-1.78328
MAD2L1	-0.0387756	7.54887	-3.25219	0.00130355	0.0123814	-1.78536
PBX3	-0.0874341	8.72439	-3.25215	0.00130373	0.0123814	-1.78549
PRPS1	-0.080205	8.93765	-3.25182	0.00130516	0.0123887	-1.7865
LBR	0.0626823	8.10306	3.25124	0.00130773	0.0124067	-1.78831
ROD1	-0.16562	10.5821	-3.25057	0.00131069	0.0124284	-1.79039
ZNF586	-0.054908	8.4674	-3.24974	0.00131436	0.0124568	-1.79296
SLC30A7	0.117116	10.1056	3.24928	0.00131639	0.0124696	-1.79438
TCEB2	-0.0790982	9.75373	-3.24809	0.00132169	0.0125135	-1.79807
SERINC3	0.043938	8.53217	3.24768	0.00132352	0.0125243	-1.79934
C1orf122	0.0467841	8.01405	3.24719	0.00132569	0.0125384	-1.80085
CDC42EP4	0.0832853	8.96618	3.2465	0.0013288	0.0125614	-1.803
CCNK	0.0939005	10.0069	3.2458	0.00133192	0.0125846	-1.80516
NANS	-0.0588288	7.81427	-3.24497	0.00133566	0.0126134	-1.80774
FBL	-0.126296	9.80595	-3.24443	0.00133809	0.01263	-1.80941
LOC440354	-0.0428634	7.78091	-3.243	0.00134455	0.0126844	-1.81383
RBP7	-0.126512	8.60207	-3.24242	0.00134717	0.0127026	-1.81562
SNORA25	0.0759062	8.36974	3.24174	0.00135024	0.0127251	-1.81771
CTNNA1	0.126264	9.95432	3.24114	0.00135296	0.0127429	-1.81957
SLC3A2	0.0408079	8.01202	3.24103	0.0013535	0.0127429	-1.81993
ULK3	0.0527981	7.80796	3.24005	0.00135794	0.0127773	-1.82294
C9orf80	-0.0577684	10.5071	-3.23992	0.00135854	0.0127773	-1.82335
CA4	0.209766	9.31119	3.23544	0.00137914	0.0129645	-1.83718
ANPEP	0.221113	10.4562	3.23523	0.00138015	0.0129673	-1.83785
FOXC1	0.035225	7.51519	3.23333	0.00138897	0.0130436	-1.84371
CTSB	0.155462	11.0603	3.23286	0.00139115	0.0130575	-1.84514
C1orf152	0.0961706	7.81949	3.23248	0.00139296	0.0130678	-1.84634
MBIP	-0.0390899	7.61819	-3.23085	0.00140057	0.0131296	-1.85134
PTPN7	0.0526488	8.25462	3.23077	0.00140097	0.0131296	-1.85161
ACMSD	-0.0337738	7.68123	-3.22981	0.00140549	0.0131653	-1.85457
ZNF707	0.0384572	7.72237	3.2276	0.00141595	0.0132567	-1.86138
PILRA	0.147805	10.2473	3.2273	0.00141735	0.013263	-1.86229
RCN3	0.0677356	7.79369	3.2268	0.00141975	0.0132788	-1.86384
DOCK11	-0.172377	9.46021	-3.22622	0.00142251	0.0132978	-1.86562
C20orf3	0.134267	10.0149	3.22588	0.00142411	0.013306	-1.86665
NAT9	0.0592906	8.37416	3.22543	0.00142626	0.0133134	-1.86804
MGC3020	0.13022	8.64408	3.22542	0.00142633	0.0133134	-1.86809
ZNF554	-0.0231303	7.46765	-3.22247	0.00144047	0.0134386	-1.87715
DNM2	0.091246	8.98515	3.22187	0.00144338	0.0134589	-1.879
ATP6V0D1	0.145882	10.9889	3.22106	0.00144729	0.0134824	-1.88148
CCDC55	-0.0318613	7.62315	-3.22105	0.00144736	0.0134824	-1.88153
SFRS3	-0.10037	8.23122	-3.22052	0.00144995	0.0134998	-1.88317
PPM1B	-0.046333	8.36133	-3.2191	0.00145685	0.0135572	-1.88753
CRISPLD2	0.229097	10.9008	3.2177	0.00146366	0.0136137	-1.89181
TRAPPC6B	-0.0312197	7.57266	-3.21744	0.00146494	0.0136188	-1.89262
SH3BGRL3	0.108717	12.9533	3.21622	0.00147096	0.0136679	-1.89638
VPRBP	0.0435761	7.75351	3.21572	0.00147343	0.0136839	-1.89792
C15orf52	0.0700283	8.13814	3.21471	0.00147836	0.0137229	-1.90099
CPSF4	0.0507815	8.67741	3.21407	0.00148157	0.0137458	-1.90298
CTSS	0.1503	10.2876	3.21279	0.00148791	0.0137973	-1.9069
TCF20	0.0378469	8.11436	3.21265	0.00148862	0.0137973	-1.90734
SDCCAG3	0.0430704	8.22238	3.21194	0.00149212	0.0138229	-1.90949
TADA3L	0.0402239	8.16276	3.21043	0.0014997	0.0138861	-1.91414
[truncated: 797 more rows]
