# Supplementary material for: Exploring the key ferroptosis-related gene in the peripheral blood of patients with Alzheimer’s disease and its clinical significance
Source: Front Aging Neurosci. 2022 Sep 1;14:970796. doi: 10.3389/fnagi.2022.970796 (PMC9475071; doi:10.3389/fnagi.2022.970796)
Supplement: Supplementary file 1 [file Data_Sheet_1.zip › Supplementary Table 3.xlsx]

## Sheet: Supplementary Table 3
Supplementary Table 3. The 46 overlapping ferroptosis-related genes.
id	logFC	AveExpr	t	P.Value	adj.P.Val	B
PRDX1	-0.34677	9.97208	-8.26518	8.37e-15	2.98e-12	23.0504
CHMP5	-0.351349	8.02823	-6.88393	4.71e-11	5.02e-09	14.6206
UBC	0.0891763	12.1922	5.87242	1.37e-08	7.38e-07	9.11687
CISD1	-0.23387	9.0641	-5.85815	1.48e-08	7.8e-07	9.04383
ATG3	-0.14331	8.88709	-5.51841	8.57e-08	3.58e-06	7.34479
TMBIM4	-0.253119	11.857	-5.31647	2.35e-07	8.62e-06	6.37246
MYB	-0.120915	7.93762	-5.22907	3.61e-07	1.24e-05	5.96049
EGLN2	0.0849834	9.57394	5.22295	3.72e-07	1.27e-05	5.93185
ULK1	0.108985	9.22657	4.94873	1.38e-06	3.97e-05	4.67644
BNIP3	-0.12797	8.25744	-4.42587	1.44e-05	0.000282679	2.43865
SP1	0.139598	9.32269	4.40493	1.57e-05	0.000304051	2.35343
AKR1C3	-0.25628	8.43197	-4.2327	3.25e-05	0.000573664	1.66556
ACVR1B	0.0448623	7.93165	4.19795	3.75e-05	0.000647991	1.52967
SLC38A1	0.10518	9.04933	4.03721	7.21e-05	0.00113927	0.913703
ALOX5	0.0656148	9.16851	3.95407	0.000100193	0.00150819	0.60335
MAPK14	0.0678296	7.88695	3.81362	0.000172749	0.00237558	0.0920299
CEBPG	-0.101396	8.34671	-3.81307	0.000173112	0.00237723	0.0900626
DDIT3	-0.0776151	7.95227	-3.7583	0.000213181	0.00280902	-0.104854
PGD	0.175645	11.8541	3.6575	0.000310786	0.00382792	-0.456978
G6PD	0.109946	9.46134	3.52127	0.000510676	0.00577814	-0.919211
SNX4	-0.0666184	7.66641	-3.505	0.000541349	0.0060186	-0.973365
TAZ	0.0510014	8.01163	3.45856	0.000638659	0.00689334	-1.12668
SLC2A6	0.109069	8.81749	3.34644	0.000945096	0.00950232	-1.48913
STAT3	0.141956	10.0761	3.32857	0.00100504	0.0100018	-1.54587
SLC3A2	0.0408079	8.01202	3.24103	0.0013535	0.0127429	-1.81993
ACO1	0.0610311	8.39419	3.12611	0.00198166	0.017416	-2.16947
LONP1	0.0689242	8.48189	3.12426	0.00199368	0.0174912	-2.17501
SETD1B	0.0572285	8.17666	3.10886	0.0020964	0.0182167	-2.22093
GABARAPL1	-0.112513	9.4738	-3.09743	0.00217583	0.0187922	-2.25491
MAPK9	-0.034635	7.8863	-3.04635	0.00256557	0.0214086	-2.40522
NCF2	-0.176747	9.16918	-3.03414	0.00266781	0.022142	-2.44081
ZFP36	0.124319	11.4155	3.02519	0.00274511	0.0226111	-2.46682
STEAP3	0.0390547	7.62025	3.01788	0.00280972	0.0230612	-2.48799
AIFM2	0.0252166	7.55946	2.97478	0.00322032	0.0257682	-2.61196
SQSTM1	0.132083	10.5216	2.96241	0.00334787	0.0264795	-2.64722
SOCS1	0.0595289	7.84248	2.93813	0.00361184	0.0281581	-2.71604
DDIT4	0.154393	9.39663	2.90624	0.00398756	0.0304206	-2.80564
HERPUD1	0.0906498	9.97139	2.89353	0.00414691	0.0312369	-2.84108
ATG7	0.0949135	9.10158	2.87134	0.00443927	0.0329459	-2.90263
TNFAIP3	0.0813186	8.90762	2.82709	0.0050791	0.0367198	-3.02406
FH	-0.105375	8.3774	-2.81014	0.00534552	0.0382527	-3.07009
AURKA	-0.0296988	7.66101	-2.78507	0.00576314	0.0405855	-3.13773
PHKG2	0.0570622	8.14719	2.7725	0.00598342	0.0417868	-3.17142
RELA	0.0671884	8.37298	2.74557	0.00648109	0.0445198	-3.24309
ULK2	0.0390339	7.65056	2.73327	0.0067208	0.045745	-3.27563
HMGB1	-0.0327575	7.54185	-2.733	0.00672602	0.0457637	-3.27633
