# Supplementary material for: Exploring the key ferroptosis-related gene in the peripheral blood of patients with Alzheimer’s disease and its clinical significance
Source: Front Aging Neurosci. 2022 Sep 1;14:970796. doi: 10.3389/fnagi.2022.970796 (PMC9475071; doi:10.3389/fnagi.2022.970796)
Supplement: Supplementary file 1 [file Data_Sheet_1.zip › Supplementary Table 4.xlsx]

## Sheet: Sheet1
Supplementary Table 4. The detailed prediction result of each sample.
id	ActualType	Predictive Control Probability	Predictive AD Probability
GSM1539119	Control	0.993091	0.00681635
GSM1539120	Control	0.966461	0.0334456
GSM1539121	Control	0.966557	0.0333499
GSM1539122	Control	0.966542	0.0333643
GSM1539123	Control	0.926966	0.072891
GSM1539124	Control	0.966557	0.0333499
GSM1539125	Control	0.966405	0.0335013
GSM1539126	Control	1.00923	-0.0106315
GSM1539127	Control	0.967023	0.0328841
GSM1539128	Control	0.966542	0.0333643
GSM1539129	Control	0.956918	0.0429765
GSM1539130	Control	0.93279	0.0671267
GSM1539131	Control	1.0062	-0.00597955
GSM1539132	Control	0.964918	0.0349883
GSM1539133	Control	0.505553	0.494485
GSM1539134	Control	1.00727	-0.00823639
GSM1539135	Control	1.00004	-0.000193396
GSM1539136	Control	0.902239	0.0976863
GSM1539137	Control	0.987121	0.0130959
GSM1539138	Control	0.966484	0.033423
GSM1539139	Control	0.966557	0.0333499
GSM1539140	Control	0.966461	0.0334456
GSM1539141	Control	0.966557	0.03335
GSM1539142	Control	0.965683	0.0342235
GSM1539143	Control	0.966557	0.0333498
GSM1539144	Control	0.859535	0.140402
GSM1539145	Control	0.109353	0.890798
GSM1539146	Control	0.966111	0.0337952
GSM1539147	Control	0.998562	5.23534e-05
GSM1539148	Control	0.966556	0.0333506
GSM1539149	Control	0.987672	0.0125451
GSM1539150	Control	0.965504	0.0344028
GSM1539151	Control	0.499789	0.500392
GSM1539152	Control	1.00723	-0.00819445
GSM1539153	Control	0.994692	0.00392861
GSM1539154	Control	0.51114	0.488896
GSM1539155	Control	0.109353	0.890798
GSM1539156	Control	1.00652	-0.00630251
GSM1539157	Control	0.966555	0.0333517
GSM1539158	Control	0.498906	0.500762
GSM1539159	Control	0.966214	0.0336924
GSM1539160	Control	0.994247	0.00595677
GSM1539161	Control	0.993091	0.00681635
GSM1539162	Control	1.00004	-0.000193396
GSM1539163	Control	0.996455	0.00376313
GSM1539164	Control	0.109349	0.890802
GSM1539165	Control	0.999935	6.21319e-05
GSM1539166	Control	0.49983	0.499836
GSM1539167	Control	0.966448	0.0334586
GSM1539168	Control	1.00727	-0.00823639
GSM1539169	Control	0.966557	0.0333499
GSM1539170	Control	0.954671	0.0452385
GSM1539171	Control	0.109353	0.890798
GSM1539172	Control	0.109353	0.890798
GSM1539173	Control	1.00607	-0.00585029
GSM1539174	Control	0.109353	0.890798
GSM1539175	Control	0.10935	0.890801
GSM1539176	Control	0.872898	0.12701
GSM1539177	Control	0.954671	0.0452385
GSM1539178	Control	0.951993	0.0478953
GSM1539179	Control	0.109353	0.890798
GSM1539180	Control	0.109353	0.890798
GSM1539181	Control	1.00923	-0.0106315
GSM1539182	Control	0.966224	0.0336823
GSM1539183	Control	0.533027	0.467004
GSM1539184	Control	1.00891	-0.00987067
GSM1539185	Control	0.939104	0.0608105
GSM1539331	Control	1.00277	-0.00254934
GSM1539332	Control	1.00891	-0.00987637
GSM1539333	Control	1.00004	-0.000193396
GSM1539334	Control	0.991506	0.00755066
GSM1539335	Control	0.109353	0.890798
GSM1539336	Control	0.961621	0.0382797
GSM1539337	Control	0.985644	0.0142678
GSM1539338	Control	0.967023	0.0328841
GSM1539339	Control	0.109353	0.890798
GSM1539340	Control	1.00391	-0.00368751
GSM1539341	Control	0.967023	0.0328841
GSM1539342	Control	0.966554	0.0333528
GSM1539343	Control	0.677846	0.321701
GSM1539344	Control	0.497149	0.502891
GSM1539345	Control	0.904695	0.0951344
GSM1539346	Control	0.966525	0.0333811
GSM1539347	Control	0.966214	0.0336924
GSM1539348	Control	0.967023	0.0328841
GSM1539349	Control	1.00653	-0.00631055
GSM1539350	Control	0.109353	0.890798
GSM1539351	Control	1.00653	-0.0063106
GSM1539352	Control	0.109353	0.890798
GSM1539353	Control	0.906561	0.0933627
GSM1539354	Control	0.976836	0.0222384
GSM1539355	Control	0.999307	-0.000693843
GSM1539356	Control	1.00653	-0.00631061
GSM1539357	Control	0.999731	0.000118509
GSM1539358	Control	0.501916	0.498265
GSM1539359	Control	0.859977	0.13996
GSM1539360	Control	0.109353	0.890798
GSM1539361	Control	0.984606	0.0156107
GSM1539362	Control	0.677846	0.321701
GSM1539363	Control	1.00004	-0.000193396
GSM1539364	Control	0.109353	0.890798
GSM1539365	Control	1.00033	-0.000123421
GSM1539366	Control	0.965518	0.0343891
GSM1539367	Control	1.00653	-0.00630781
GSM1539186	AD	0.109353	0.890798
GSM1539187	AD	0.109353	0.890798
GSM1539188	AD	0.109353	0.890798
GSM1539189	AD	0.109353	0.890798
GSM1539190	AD	0.11131	0.888838
GSM1539191	AD	0.11594	0.884209
GSM1539192	AD	0.51114	0.488896
GSM1539193	AD	0.109353	0.890798
GSM1539194	AD	0.109353	0.890798
GSM1539195	AD	0.109353	0.890798
GSM1539196	AD	0.109353	0.890798
GSM1539197	AD	0.498906	0.500762
GSM1539198	AD	0.0805759	0.919539
GSM1539199	AD	0.105995	0.894152
GSM1539200	AD	0.109353	0.890798
GSM1539201	AD	0.109353	0.890798
GSM1539202	AD	0.109702	0.890448
GSM1539203	AD	0.109353	0.890798
GSM1539204	AD	0.0740003	0.926107
GSM1539205	AD	0.109353	0.890798
GSM1539206	AD	0.109398	0.890753
GSM1539207	AD	0.109353	0.890798
GSM1539208	AD	-0.0168066	1.01549
GSM1539209	AD	0.109353	0.890798
GSM1539210	AD	0.109353	0.890798
GSM1539211	AD	0.109353	0.890798
GSM1539212	AD	0.109353	0.890798
GSM1539213	AD	0.111104	0.889046
GSM1539214	AD	0.109438	0.890713
GSM1539215	AD	0.109353	0.890798
GSM1539216	AD	0.0448808	0.953865
GSM1539217	AD	0.109353	0.890798
GSM1539218	AD	0.499789	0.500392
GSM1539219	AD	0.109353	0.890798
GSM1539220	AD	0.109353	0.890798
GSM1539221	AD	0.109353	0.890798
GSM1539222	AD	0.109353	0.890798
GSM1539223	AD	0.49983	0.499836
GSM1539224	AD	0.109353	0.890798
GSM1539225	AD	0.109353	0.890798
GSM1539226	AD	0.118326	0.881823
GSM1539227	AD	0.109353	0.890798
GSM1539228	AD	0.109353	0.890798
GSM1539229	AD	0.109353	0.890798
GSM1539230	AD	0.109353	0.890798
GSM1539231	AD	0.109353	0.890798
GSM1539232	AD	0.109353	0.890798
GSM1539233	AD	0.109337	0.890814
GSM1539234	AD	0.109558	0.890593
GSM1539235	AD	0.109353	0.890798
GSM1539236	AD	0.109353	0.890798
GSM1539237	AD	0.109353	0.890798
GSM1539238	AD	0.109353	0.890798
GSM1539239	AD	0.109353	0.890798
GSM1539240	AD	0.109353	0.890798
GSM1539241	AD	0.109353	0.890798
GSM1539242	AD	-0.0015772	1.00151
GSM1539243	AD	0.109353	0.890798
GSM1539244	AD	0.109353	0.890798
GSM1539245	AD	0.505553	0.494485
GSM1539246	AD	0.109353	0.890798
GSM1539247	AD	-0.0154527	1.01414
GSM1539248	AD	0.966557	0.03335
GSM1539249	AD	0.677846	0.321701
GSM1539250	AD	0.112179	0.887972
GSM1539251	AD	0.109545	0.890606
GSM1539252	AD	0.0740003	0.926107
GSM1539253	AD	0.109354	0.890797
GSM1539254	AD	0.109445	0.890706
GSM1539255	AD	0.497149	0.502891
GSM1539256	AD	-0.0114738	1.0103
GSM1539257	AD	0.109353	0.890798
GSM1539258	AD	0.109353	0.890798
GSM1539259	AD	-0.0173908	1.01738
GSM1539260	AD	0.12223	0.877918
GSM1539261	AD	0.109353	0.890798
GSM1539262	AD	0.533027	0.467004
GSM1539263	AD	0.109353	0.890798
GSM1539264	AD	0.111448	0.888703
GSM1539265	AD	0.109284	0.890867
GSM1539266	AD	0.109353	0.890798
GSM1539267	AD	-0.0257643	1.0247
GSM1539268	AD	0.11015	0.89
GSM1539269	AD	0.109353	0.890798
GSM1539270	AD	0.109353	0.890798
GSM1539271	AD	0.109353	0.890798
GSM1539272	AD	0.109353	0.890798
GSM1539273	AD	0.109527	0.890624
GSM1539274	AD	0.109353	0.890798
GSM1539275	AD	0.109562	0.890589
GSM1539276	AD	0.109353	0.890798
GSM1539277	AD	0.109353	0.890798
GSM1539278	AD	0.109353	0.890798
GSM1539279	AD	0.109356	0.890795
GSM1539280	AD	0.109353	0.890798
GSM1539281	AD	-0.0151269	1.01512
GSM1539282	AD	0.109353	0.890798
GSM1539283	AD	0.0872186	0.912905
GSM1539284	AD	0.0466898	0.953383
GSM1539285	AD	0.109351	0.8908
GSM1539286	AD	0.109353	0.890798
GSM1539287	AD	0.109338	0.890813
GSM1539288	AD	0.149367	0.850773
GSM1539289	AD	0.109353	0.890798
GSM1539290	AD	0.109333	0.890819
GSM1539291	AD	0.109408	0.890743
GSM1539292	AD	0.109353	0.890798
GSM1539293	AD	0.109569	0.890582
GSM1539294	AD	0.0219947	0.976997
GSM1539295	AD	0.114809	0.885336
GSM1539296	AD	0.109353	0.890798
GSM1539297	AD	0.110225	0.889925
GSM1539298	AD	0.109353	0.890798
GSM1539299	AD	0.109353	0.890798
GSM1539300	AD	0.109397	0.890754
GSM1539301	AD	0.109353	0.890798
GSM1539302	AD	0.109353	0.890798
GSM1539303	AD	0.10934	0.890811
GSM1539304	AD	0.174193	0.825939
GSM1539305	AD	0.109353	0.890798
GSM1539306	AD	0.109353	0.890798
GSM1539307	AD	0.109438	0.890713
GSM1539308	AD	-0.0151269	1.01512
GSM1539309	AD	0.967023	0.0328841
GSM1539310	AD	0.109353	0.890798
GSM1539311	AD	0.501916	0.498265
GSM1539312	AD	0.109353	0.890798
GSM1539313	AD	0.110225	0.889925
GSM1539314	AD	0.109353	0.890798
GSM1539315	AD	0.109562	0.890589
GSM1539316	AD	0.109353	0.890798
GSM1539317	AD	0.109353	0.890798
GSM1539318	AD	0.109364	0.890788
GSM1539319	AD	0.109353	0.890798
GSM1539320	AD	0.177409	0.822722
GSM1539321	AD	0.109354	0.890797
GSM1539322	AD	0.109353	0.890798
GSM1539323	AD	0.109353	0.890798
GSM1539324	AD	0.109349	0.890802
GSM1539325	AD	0.112388	0.887762
GSM1539326	AD	0.109353	0.890798
GSM1539327	AD	-0.0333265	1.0333
GSM1539328	AD	0.109363	0.890789
GSM1539329	AD	0.109353	0.890798
GSM1539330	AD	0.109353	0.890798
