# Supplementary material for: Exploring the key ferroptosis-related gene in the peripheral blood of patients with Alzheimer’s disease and its clinical significance
Source: Front Aging Neurosci. 2022 Sep 1;14:970796. doi: 10.3389/fnagi.2022.970796 (PMC9475071; doi:10.3389/fnagi.2022.970796)
Supplement: Supplementary file 1 [file Data_Sheet_1.zip › Supplementary Table 5.xlsx]

## Sheet: Sheet1
Supplementary Table 5. Spearman correlation analysis of the TICs and ferroptosis-related genes.
Cell type	ferroptosis-related genes
	ATG3			BNIP3			DDIT3			FH			GABARAPL1			MAPK14			SOCS1			SP1			STAT3			TNFAIP3			UBC			ULK1
	Cor	pValue		Cor	pValue		Cor	pValue		Cor	pValue		Cor	pValue		Cor	pValue		Cor	pValue		Cor	pValue		Cor	pValue		Cor	pValue		Cor	pValue		Cor	pValue
B cells naive				0.24	0.00391023
B cells memory	-0.23	0.00458154		-0.16	0.049438		-0.17	0.0379552														0.19	0.0257608								-0.2	0.0155974		0.17	0.0427297
Plasma cells
T cells CD8	-0.19	0.0246143					-0.29	0.000371391								-0.29	0.000420334					-0.36	6.75277e-06		-0.19	0.019857		0.19	0.0204666					-0.28	0.000587427
T cells CD4 naive	-0.23	0.00646169		0.29	0.000434367		-0.19	0.0250258					-0.25	0.00281487		-0.26	0.00179547														-0.34	2.49478e-05
T cells CD4 memory resting	0.4	5.33897e-07		0.49	2.85593e-10		0.22	0.00928325								-0.17	0.0371338					-0.25	0.00212036		-0.45	2.00184e-08								-0.29	0.000447465
T cells CD4 memory activated				0.25	0.00224936					0.23	0.00466379					-0.25	0.00226141					-0.25	0.00228232		-0.29	0.000377878		0.29	0.00047889
T cells follicular helper
T cells regulatory (Tregs)	-0.33	5.31272e-05					-0.2	0.0173696														0.31	0.00013957		0.29	0.00037137								0.22	0.00747901
T cells gamma delta	0.34	3.26014e-05					0.2	0.0145827														-0.18	0.0266982		-0.22	0.00654531								-0.3	0.00025946
NK cells resting	-0.23	0.00471714																							0.2	0.0144721								0.18	0.0311246
NK cells activated	-0.2	0.0181689					-0.24	0.00307193		0.26	0.00182796		-0.26	0.00132817		-0.22	0.00929016								-0.17	0.0396297		-0.19	0.0217806
Monocytes	0.39	1.1516e-06					0.2	0.0180336					-0.22	0.00762721											-0.32	9.48149e-05		-0.17	0.0457492					-0.34	3.28119e-05
Macrophages M0	-0.23	0.0053265		-0.46	7.65456e-09								0.34	3.04441e-05		0.39	1.11674e-06					0.48	1.03783e-09		0.5	1.23492e-10		-0.19	0.0211039					0.56	2.2e-16
Macrophages M1
Macrophages M2										-0.23	0.00617455																	-0.26	0.00192767		-0.3	0.000205545
Dendritic cells resting
Dendritic cells activated				0.39	9.27965e-07								-0.22	0.00713062		-0.26	0.00189619		0.21	0.0106172					-0.32	7.44537e-05								-0.22	0.00709553
Mast cells resting																									-0.17	0.0374664
Mast cells activated				-0.22	0.00674629								0.18	0.028484		0.35	1.25471e-05					0.28	0.000635401		0.31	0.000115711		-0.19	0.0209999					0.17	0.0450407
Eosinophils
Neutrophils	0.22	0.00857094		-0.29	0.000355627		0.4	7.78254e-07					0.55	4.63549e-13		0.56	2.2e-16					0.46	6.00389e-09		0.49	3.56581e-10					0.34	2.52687e-05		0.51	3.79329e-11
